# Supplementary material for: Crystal structure of catena-poly[[aqua­bis­(4-cyano­benzoato-κO)copper(II)]-μ-N,N-di­ethyl­nicotinamide-κ2 N 1:O]
Source: Acta Crystallogr E Crystallogr Commun. 2016 Jul 22;72(Pt 8):1183–6. doi: 10.1107/S205698901601183X (PMC4971868; doi:10.1107/S205698901601183X)
Supplement: Supplementary file 1 [file e-72-01183-sup1.cif]

##############################################################################
#                                                                            #
# This CIF contains the data in a paper accepted for publication in          #
# Acta Crystallographica Section E. It conforms to the requirements of       #
# Notes for Authors for Acta Crystallographica Section E, and has been       #
# peer reviewed under the auspices of the IUCr Commission on Journals.       #
#                                                                            #
# Full details of the Crystallographic Information File format               #
# are given in the paper "The Crystallographic Information File (CIF):       #
# a New Standard Archive File for Crystallography" by S. R. Hall, F. H.      #
# Allen and I. D. Brown [Acta Cryst. (1991), A47, 655-685].                  #
#                                                                            #
# The current version of the core CIF dictionary is obtainable from          #
# ftp://ftp.iucr.org/pub/cif_core.dic.                                       #
#                                                                            #
# Software is freely available for graphical display of the structure(s)     #
# in this CIF. For information consult the CIF software page                 #
# http://www.iucr.org/resources/cif/software.                                #
#                                                                            #
# This file may be used for bona fide research purposes within the           #
# scientific community so long as proper attribution is given to the journal # 
# article from which it was obtained.                                        #
#                                                                            #
##############################################################################
data_I
_audit_creation_method     SHELXL-97
_chemical_name_systematic
;\
<i>catena</i>-Poly[[aquabis(4-cyanobenzoato-\k<i>O</i>)copper(II)]-\
\m-<i>N</i>,<i>N</i>-diethylnicotinamide-\k^2^<i>N</i>^1^:<i>O</i>]
;
_chemical_name_common     ?
_chemical_formula_moiety     'C26 H24 Cu N4 O6'
_chemical_formula_sum     'C26 H24 Cu N4 O6'
_chemical_formula_iupac     '[Cu (C8 H4 N O2)2 (C10 H14 N2 O) (H2 O)]'
_chemical_formula_weight     552.04
_chemical_melting_point     ?
_symmetry_cell_setting     monoclinic
_symmetry_space_group_name_H-M     'P 21/n'
_symmetry_space_group_name_Hall     '-P 2yn'
loop_
    _symmetry_equiv_pos_as_xyz
    'x, y, z'
    '-x+1/2, y+1/2, -z+1/2'
    '-x, -y, -z'
    'x-1/2, -y-1/2, z-1/2'
_cell_length_a     14.6207(4)
_cell_length_b     8.0160(3)
_cell_length_c     22.2892(5)
_cell_angle_alpha     90.00
_cell_angle_beta     101.725(3)
_cell_angle_gamma     90.00
_cell_volume     2557.78(13)
_cell_formula_units_Z     4
_cell_measurement_reflns_used     9911
_cell_measurement_theta_min     2.71
_cell_measurement_theta_max     28.31
_cell_measurement_temperature     296(2)
_exptl_crystal_description     prism
_exptl_crystal_colour     'translucent dark blue'
_exptl_crystal_size_max     0.45
_exptl_crystal_size_mid     0.36
_exptl_crystal_size_min     0.11
_exptl_crystal_density_diffrn     1.434
_exptl_crystal_density_meas     ?
_exptl_crystal_density_method     'not measured'
_exptl_crystal_F_000     1140
_exptl_absorpt_coefficient_mu     0.902
_exptl_absorpt_correction_type     multi-scan
_exptl_absorpt_process_details
;
(SADABS; Bruker, 2012)
;
_exptl_absorpt_correction_T_min     0.671
_exptl_absorpt_correction_T_max     0.912
_exptl_special_details     ?
_diffrn_ambient_temperature     296(2)
_diffrn_radiation_type     MoK\a
_diffrn_radiation_wavelength     0.71073
_diffrn_radiation_source     'fine-focus sealed tube'
_diffrn_radiation_monochromator     graphite
_diffrn_measurement_device_type     'Bruker SMART BREEZE CCD'
_diffrn_measurement_method     '\f and \w scans'
_diffrn_detector_area_resol_mean     ?
_diffrn_reflns_number     42530
_diffrn_reflns_av_R_equivalents     0.0436
_diffrn_reflns_av_sigmaI/netI     0.0385
_diffrn_reflns_theta_min     1.53
_diffrn_reflns_theta_max     28.40
_diffrn_reflns_theta_full     28.40
_diffrn_measured_fraction_theta_max     0.996
_diffrn_measured_fraction_theta_full     0.996
_diffrn_reflns_limit_h_min     -19
_diffrn_reflns_limit_h_max     19
_diffrn_reflns_limit_k_min     -10
_diffrn_reflns_limit_k_max     10
_diffrn_reflns_limit_l_min     -29
_diffrn_reflns_limit_l_max     29
_diffrn_standards_number     ?
_diffrn_standards_interval_count     ?
_diffrn_standards_interval_time     ?
_diffrn_standards_decay_%     ?
_refine_special_details
;
 Refinement of F^2^ against ALL reflections.  The weighted R-factor wR and
 goodness of fit S are based on F^2^, conventional R-factors R are based
 on F, with F set to zero for negative F^2^. The threshold expression of
 F^2^ > 2sigma(F^2^) is used only for calculating R-factors(gt) etc. and is
 not relevant to the choice of reflections for refinement.  R-factors based
 on F^2^ are statistically about twice as large as those based on F, and R-
 factors based on ALL data will be even larger.
;
_reflns_number_total     6403
_reflns_number_gt     4871
_reflns_threshold_expression     I>2sigma(I)
_refine_ls_structure_factor_coef     Fsqd
_refine_ls_matrix_type     full
_refine_ls_R_factor_all     0.0658
_refine_ls_R_factor_gt     0.0423
_refine_ls_wR_factor_gt     0.0943
_refine_ls_wR_factor_ref     0.1027
_refine_ls_goodness_of_fit_ref     1.046
_refine_ls_restrained_S_all     1.047
_refine_ls_number_reflns     6403
_refine_ls_number_parameters     362
_refine_ls_number_restraints     2
_refine_ls_hydrogen_treatment     mixed
_refine_ls_weighting_scheme     calc
_refine_ls_weighting_details
         'calc w=1/[\s^2^(Fo^2^)+(0.0489P)^2^+0.8094P] where P=(Fo^2^+2Fc^2^)/3'
_atom_sites_solution_hydrogens     geom
_atom_sites_solution_primary     direct
_atom_sites_solution_secondary     difmap
_refine_ls_shift/su_max     0.000
_refine_ls_shift/su_mean     0.000
_refine_diff_density_max     0.439
_refine_diff_density_min     -0.466
_refine_ls_extinction_method     none
_refine_ls_extinction_coef     ?
loop_
    _atom_type_symbol
    _atom_type_description
    _atom_type_scat_dispersion_real
    _atom_type_scat_dispersion_imag
    _atom_type_scat_source
    'C' 'C' 0.0030 0.0020
                         'International Tables Vol C Tables 4.2.6.8 and 6.1.1.4'
    'H' 'H' 0.0000 0.0000
                         'International Tables Vol C Tables 4.2.6.8 and 6.1.1.4'
    'Cu' 'Cu' 0.3200 1.2650
                         'International Tables Vol C Tables 4.2.6.8 and 6.1.1.4'
    'N' 'N' 0.0060 0.0030
                         'International Tables Vol C Tables 4.2.6.8 and 6.1.1.4'
    'O' 'O' 0.0110 0.0060
                         'International Tables Vol C Tables 4.2.6.8 and 6.1.1.4'
_computing_data_collection
;
<i>APEX2</i> (Bruker, 2012)
;
_computing_cell_refinement
;
<i>SAINT</i> (Bruker, 2012)
;
_computing_data_reduction
;
<i>SAINT</i> (Bruker, 2012)
;
_computing_structure_solution
;
<i>SHELXS97</i> (Sheldrick, 2008)
;
_computing_structure_refinement
;
<i>SHELXL97</i> (Sheldrick, 2008)
;
_computing_molecular_graphics
;
<i>ORTEP-3 for Windows</i> (Farrugia, 2012)
;
_computing_publication_material
;
WinGX (Farrugia, 2012) and PLATON (Spek, 2009)
;
loop_
    _atom_site_type_symbol
    _atom_site_label
    _atom_site_fract_x
    _atom_site_fract_y
    _atom_site_fract_z
    _atom_site_U_iso_or_equiv
    _atom_site_adp_type
    _atom_site_calc_flag
    _atom_site_refinement_flags
    _atom_site_occupancy
    _atom_site_symmetry_multiplicity
    _atom_site_disorder_assembly
    _atom_site_disorder_group
    Cu Cu1 0.090509(15) 0.08013(3) 0.097687(11) 0.03134(9) Uani d . 1 1 . .
    O O1 0.16527(10) 0.1123(2) -0.01029(8) 0.0518(4) Uani d . 1 1 . .
    O O2 0.20187(9) -0.02498(18) 0.07812(7) 0.0381(3) Uani d . 1 1 . .
    O O3 -0.07154(12) 0.2958(2) 0.02356(8) 0.0556(4) Uani d . 1 1 . .
    O O4 -0.01992(9) 0.18571(19) 0.11618(7) 0.0444(4) Uani d . 1 1 . .
    O O5 0.37494(11) 0.45382(19) 0.30110(7) 0.0472(4) Uani d . 1 1 . .
    O O6 0.01725(10) -0.10957(19) 0.05986(7) 0.0365(3) Uani d D 1 1 . .
    H H61 0.0397(17) -0.162(3) 0.0354(11) 0.063(9) Uiso d D 1 1 . .
    H H62 -0.0380(12) -0.108(3) 0.0510(12) 0.060(8) Uiso d D 1 1 . .
    N N1 0.5925(2) -0.3371(4) -0.06545(14) 0.0950(10) Uani d . 1 1 . .
    N N2A -0.4017(6) 0.7313(12) 0.1822(4) 0.109(3) Uani d P 0.50 1 . .
    N N2B -0.4394(6) 0.6248(14) 0.1870(5) 0.116(3) Uani d P 0.50 1 . .
    N N3 0.16793(10) 0.2791(2) 0.12940(7) 0.0314(4) Uani d . 1 1 . .
    N N4 0.43627(11) 0.2351(2) 0.25951(7) 0.0358(4) Uani d . 1 1 . .
    C C1 0.21593(13) 0.0157(3) 0.02560(10) 0.0376(5) Uani d . 1 1 . .
    C C2 0.29915(14) -0.0606(3) 0.00607(10) 0.0374(5) Uani d . 1 1 . .
    C C3 0.35893(15) -0.1668(3) 0.04427(11) 0.0451(5) Uani d . 1 1 . .
    H H3 0.3480 -0.1906 0.0830 0.054 Uiso calc R 1 1 . .
    C C4 0.43431(16) -0.2378(3) 0.02588(12) 0.0532(6) Uani d . 1 1 . .
    H H4 0.4739 -0.3092 0.0520 0.064 Uiso calc R 1 1 . .
    C C5 0.45085(16) -0.2027(3) -0.03156(12) 0.0506(6) Uani d . 1 1 . .
    C C6 0.39130(18) -0.0968(3) -0.07040(12) 0.0572(7) Uani d . 1 1 . .
    H H6 0.4022 -0.0733 -0.1092 0.069 Uiso calc R 1 1 . .
    C C7 0.31624(16) -0.0267(3) -0.05161(11) 0.0501(6) Uani d . 1 1 . .
    H H7 0.2765 0.0443 -0.0778 0.060 Uiso calc R 1 1 . .
    C C8 0.5301(2) -0.2783(4) -0.05100(13) 0.0676(8) Uani d . 1 1 . .
    C C9 -0.07600(14) 0.2734(3) 0.07759(11) 0.0385(5) Uani d . 1 1 . .
    C C10 -0.15334(13) 0.3569(3) 0.10182(10) 0.0371(5) Uani d . 1 1 . .
    C C11 -0.16399(15) 0.3308(3) 0.16119(11) 0.0476(6) Uani d . 1 1 . .
    H H11 -0.1239 0.2585 0.1866 0.057 Uiso calc R 1 1 . .
    C C12 -0.23369(18) 0.4116(4) 0.18294(13) 0.0642(8) Uani d . 1 1 . .
    H H12 -0.2405 0.3949 0.2231 0.077 Uiso calc R 1 1 . .
    C C13 -0.29347(19) 0.5176(4) 0.14476(13) 0.0706(9) Uani d . 1 1 . .
    C C14 -0.2838(2) 0.5436(4) 0.08554(13) 0.0692(9) Uani d . 1 1 . .
    H H14 -0.3245 0.6149 0.0600 0.083 Uiso calc R 1 1 . .
    C C15 -0.21392(17) 0.4638(3) 0.06426(11) 0.0521(6) Uani d . 1 1 . .
    H H15 -0.2070 0.4817 0.0242 0.062 Uiso calc R 1 1 . .
    C C16A -0.3521(8) 0.6441(15) 0.1651(6) 0.073(3) Uani d P 0.50 1 . .
    C C16B -0.3782(8) 0.5688(14) 0.1706(6) 0.081(3) Uani d P 0.50 1 . .
    C C17 0.15321(14) 0.4322(3) 0.10551(10) 0.0382(5) Uani d . 1 1 . .
    H H17 0.1037 0.4486 0.0725 0.046 Uiso calc R 1 1 . .
    C C18 0.20800(16) 0.5653(3) 0.12768(11) 0.0440(5) Uani d . 1 1 . .
    H H18 0.1959 0.6703 0.1101 0.053 Uiso calc R 1 1 . .
    C C19 0.28183(15) 0.5417(3) 0.17672(11) 0.0401(5) Uani d . 1 1 . .
    H H19 0.3193 0.6312 0.1930 0.048 Uiso calc R 1 1 . .
    C C20 0.29939(13) 0.3835(2) 0.20134(9) 0.0297(4) Uani d . 1 1 . .
    C C21 0.24061(12) 0.2563(2) 0.17641(9) 0.0308(4) Uani d . 1 1 . .
    H H21 0.2516 0.1497 0.1928 0.037 Uiso calc R 1 1 . .
    C C22 0.37445(13) 0.3587(3) 0.25778(9) 0.0316(4) Uani d . 1 1 . .
    C C23 0.50883(16) 0.2147(3) 0.31541(11) 0.0538(6) Uani d . 1 1 . .
    H H23A 0.5285 0.0990 0.3190 0.065 Uiso calc R 1 1 . .
    H H23B 0.4825 0.2417 0.3508 0.065 Uiso calc R 1 1 . .
    C C24 0.59187(19) 0.3226(5) 0.31558(17) 0.0892(11) Uani d . 1 1 . .
    H H24A 0.6363 0.3072 0.3533 0.134 Uiso calc R 1 1 . .
    H H24B 0.5727 0.4373 0.3118 0.134 Uiso calc R 1 1 . .
    H H24C 0.6201 0.2927 0.2818 0.134 Uiso calc R 1 1 . .
    C C25 0.44567(16) 0.1255(3) 0.20873(11) 0.0484(6) Uani d . 1 1 . .
    H H25A 0.5103 0.1255 0.2042 0.058 Uiso calc R 1 1 . .
    H H25B 0.4079 0.1690 0.1711 0.058 Uiso calc R 1 1 . .
    C C26 0.4156(2) -0.0535(3) 0.21815(15) 0.0693(8) Uani d . 1 1 . .
    H H26A 0.4343 -0.1249 0.1882 0.104 Uiso calc R 1 1 . .
    H H26B 0.3490 -0.0578 0.2137 0.104 Uiso calc R 1 1 . .
    H H26C 0.4447 -0.0905 0.2585 0.104 Uiso calc R 1 1 . .
loop_
    _atom_site_aniso_label
    _atom_site_aniso_U_11
    _atom_site_aniso_U_22
    _atom_site_aniso_U_33
    _atom_site_aniso_U_12
    _atom_site_aniso_U_13
    _atom_site_aniso_U_23
    Cu1 0.02943(12) 0.03170(15) 0.03000(15) 0.00186(9) -0.00075(9) -0.00126(10)
    O1 0.0366(8) 0.0593(11) 0.0556(11) 0.0051(7) 0.0006(7) 0.0137(8)
    O2 0.0365(7) 0.0379(8) 0.0394(9) 0.0017(6) 0.0066(6) -0.0021(7)
    O3 0.0702(11) 0.0561(11) 0.0428(10) 0.0174(9) 0.0170(8) -0.0003(8)
    O4 0.0369(7) 0.0483(9) 0.0470(9) 0.0091(7) 0.0059(6) -0.0029(8)
    O5 0.0543(9) 0.0412(9) 0.0399(9) 0.0110(7) -0.0054(7) -0.0162(7)
    O6 0.0322(7) 0.0422(9) 0.0322(9) -0.0014(6) -0.0004(6) -0.0043(7)
    N1 0.103(2) 0.105(2) 0.091(2) 0.0460(19) 0.0533(17) 0.0233(18)
    N2A 0.093(6) 0.148(9) 0.090(5) 0.064(6) 0.032(4) -0.015(6)
    N2B 0.099(7) 0.158(9) 0.098(6) 0.068(6) 0.036(5) -0.006(7)
    N3 0.0340(8) 0.0276(9) 0.0306(9) 0.0021(6) 0.0018(6) 0.0009(7)
    N4 0.0389(8) 0.0356(10) 0.0299(9) 0.0041(7) 0.0001(7) -0.0068(8)
    C1 0.0310(9) 0.0347(11) 0.0432(13) -0.0045(8) -0.0015(8) -0.0038(10)
    C2 0.0353(10) 0.0383(12) 0.0367(12) -0.0047(8) 0.0030(8) -0.0025(9)
    C3 0.0458(11) 0.0527(14) 0.0372(13) 0.0051(10) 0.0095(9) 0.0072(11)
    C4 0.0512(12) 0.0591(16) 0.0498(15) 0.0164(12) 0.0118(11) 0.0128(13)
    C5 0.0551(13) 0.0514(15) 0.0488(15) 0.0079(11) 0.0189(11) 0.0030(12)
    C6 0.0656(15) 0.0691(18) 0.0408(15) 0.0088(13) 0.0203(12) 0.0098(13)
    C7 0.0529(13) 0.0542(15) 0.0424(14) 0.0090(11) 0.0078(10) 0.0116(12)
    C8 0.0784(18) 0.070(2) 0.0616(18) 0.0225(15) 0.0322(15) 0.0129(15)
    C9 0.0379(10) 0.0317(11) 0.0443(14) -0.0021(9) 0.0044(9) -0.0083(10)
    C10 0.0354(10) 0.0354(11) 0.0379(13) 0.0013(8) 0.0011(8) -0.0082(10)
    C11 0.0433(11) 0.0529(15) 0.0442(14) 0.0105(10) 0.0030(9) 0.0005(12)
    C12 0.0574(15) 0.094(2) 0.0420(15) 0.0211(14) 0.0116(11) -0.0047(14)
    C13 0.0578(15) 0.098(2) 0.0520(18) 0.0357(16) 0.0013(12) -0.0187(16)
    C14 0.0707(17) 0.075(2) 0.0542(18) 0.0394(15) -0.0058(13) -0.0091(15)
    C15 0.0583(14) 0.0550(15) 0.0394(14) 0.0155(12) 0.0017(10) -0.0026(12)
    C16A 0.063(5) 0.107(9) 0.051(4) 0.027(5) 0.015(4) -0.001(6)
    C16B 0.070(7) 0.099(9) 0.075(6) 0.045(5) 0.018(5) -0.006(6)
    C17 0.0398(10) 0.0375(12) 0.0346(12) 0.0057(9) 0.0011(8) 0.0067(9)
    C18 0.0517(12) 0.0284(11) 0.0502(15) 0.0034(9) 0.0063(10) 0.0109(10)
    C19 0.0459(11) 0.0265(11) 0.0460(13) -0.0051(9) 0.0052(9) 0.0006(9)
    C20 0.0341(9) 0.0281(10) 0.0271(10) -0.0003(8) 0.0067(7) -0.0008(8)
    C21 0.0342(9) 0.0256(10) 0.0311(11) 0.0018(8) 0.0028(7) 0.0029(8)
    C22 0.0350(9) 0.0281(10) 0.0305(11) -0.0035(8) 0.0038(8) -0.0024(9)
    C23 0.0525(13) 0.0561(16) 0.0438(14) 0.0200(11) -0.0113(10) -0.0138(12)
    C24 0.0473(15) 0.101(3) 0.108(3) -0.0012(16) -0.0109(15) -0.035(2)
    C25 0.0451(12) 0.0628(16) 0.0362(13) 0.0142(11) 0.0057(9) -0.0108(11)
    C26 0.0722(18) 0.0439(16) 0.083(2) 0.0149(13) -0.0048(15) -0.0242(14)
_geom_special_details
;
 All esds (except the esd in the dihedral angle between two l.s. planes)
 are estimated using the full covariance matrix.  The cell esds are taken
 into account individually in the estimation of esds in distances, angles
 and torsion angles; correlations between esds in cell parameters are only
 used when they are defined by crystal symmetry.  An approximate (isotropic)
 treatment of cell esds is used for estimating esds involving l.s. planes.
;
loop_
    _geom_bond_atom_site_label_1
    _geom_bond_atom_site_label_2
    _geom_bond_site_symmetry_2
    _geom_bond_distance
    _geom_bond_publ_flag
    Cu1 O1 . 2.8500(15) yes
    Cu1 O2 . 1.9595(14) yes
    Cu1 O4 . 1.9400(14) yes
    Cu1 O5 2_545 2.4303(15) yes
    Cu1 N3 . 1.9999(16) yes
    O1 C1 . 1.244(3) ?
    O2 C1 . 1.272(3) ?
    O3 C9 . 1.232(3) ?
    O4 C9 . 1.273(3) ?
    O5 Cu1 2 2.4303(15) ?
    O5 C22 . 1.229(2) ?
    O6 Cu1 . 1.9503(15) yes
    O6 H61 . 0.810(17) ?
    O6 H62 . 0.791(17) ?
    N2A N2B . 1.034(11) ?
    N3 C17 . 1.338(2) ?
    N3 C21 . 1.345(2) ?
    N4 C22 . 1.336(2) ?
    N4 C23 . 1.472(3) ?
    N4 C25 . 1.461(3) ?
    C1 C2 . 1.503(3) ?
    C2 C3 . 1.383(3) ?
    C2 C7 . 1.386(3) ?
    C3 H3 . 0.9300 ?
    C4 C3 . 1.375(3) ?
    C4 C5 . 1.379(3) ?
    C4 H4 . 0.9300 ?
    C5 C6 . 1.387(3) ?
    C5 C8 . 1.449(3) ?
    C6 H6 . 0.9300 ?
    C7 C6 . 1.372(3) ?
    C7 H7 . 0.9300 ?
    C8 N1 . 1.130(3) ?
    C9 C10 . 1.506(3) ?
    C10 C11 . 1.379(3) ?
    C10 C15 . 1.385(3) ?
    C11 C12 . 1.376(3) ?
    C11 H11 . 0.9300 ?
    C12 H12 . 0.9300 ?
    C13 C14 . 1.372(4) ?
    C13 C12 . 1.381(4) ?
    C14 C15 . 1.370(4) ?
    C14 H14 . 0.9300 ?
    C15 H15 . 0.9300 ?
    C16A N2A . 1.128(14) ?
    C16A N2B . 1.464(13) ?
    C16A C13 . 1.458(13) ?
    C16A C16B . 0.737(13) ?
    C16B N2A . 1.385(15) ?
    C16B N2B . 1.126(13) ?
    C16B C13 . 1.525(11) ?
    C17 C18 . 1.365(3) ?
    C17 H17 . 0.9300 ?
    C18 C19 . 1.384(3) ?
    C18 H18 . 0.9300 ?
    C19 H19 . 0.9300 ?
    C20 C19 . 1.385(3) ?
    C21 C20 . 1.376(3) ?
    C21 H21 . 0.9300 ?
    C22 C20 . 1.505(3) ?
    C23 C24 . 1.490(4) ?
    C23 H23A . 0.9700 ?
    C23 H23B . 0.9700 ?
    C24 H24A . 0.9600 ?
    C24 H24B . 0.9600 ?
    C24 H24C . 0.9600 ?
    C25 C26 . 1.528(4) ?
    C25 H25A . 0.9700 ?
    C25 H25B . 0.9700 ?
    C26 H26A . 0.9600 ?
    C26 H26B . 0.9600 ?
    C26 H26C . 0.9600 ?
loop_
    _geom_angle_atom_site_label_1
    _geom_angle_atom_site_label_2
    _geom_angle_atom_site_label_3
    _geom_angle_site_symmetry_1
    _geom_angle_site_symmetry_3
    _geom_angle
    _geom_angle_publ_flag
    O1 Cu1 O2 . . 51.12(6) ?
    O2 Cu1 O5 . 2_545 90.12(6) yes
    O2 Cu1 N3 . . 89.16(6) yes
    O4 Cu1 O2 . . 179.33(7) ?
    O4 Cu1 O5 . 2_545 90.54(6) yes
    O4 Cu1 O6 . . 91.40(7) yes
    O4 Cu1 N3 . . 90.73(6) yes
    O6 Cu1 O2 . . 88.67(6) yes
    O6 Cu1 O5 . 2_545 93.94(6) yes
    O6 Cu1 N3 . . 175.09(7) yes
    N3 Cu1 O5 . 2_545 90.47(6) yes
    C1 O2 Cu1 . . 113.07(13) ?
    C9 O4 Cu1 . . 123.16(14) ?
    C22 O5 Cu1 . 2 162.66(14) ?
    Cu1 O6 H61 . . 116(2) ?
    Cu1 O6 H62 . . 123(2) ?
    H61 O6 H62 . . 112(3) ?
    N2B N2A C16A . . 85.2(11) ?
    N2B N2A C16B . . 53.1(8) ?
    N2A N2B C16A . . 50.1(8) ?
    N2A N2B C16B . . 79.6(10) ?
    C17 N3 Cu1 . . 123.86(13) ?
    C17 N3 C21 . . 118.21(17) ?
    C21 N3 Cu1 . . 117.90(13) ?
    C22 N4 C23 . . 118.27(17) ?
    C22 N4 C25 . . 126.36(17) ?
    C25 N4 C23 . . 115.08(17) ?
    O1 C1 O2 . . 124.4(2) ?
    O1 C1 C2 . . 118.6(2) ?
    O2 C1 C2 . . 117.02(18) ?
    C3 C2 C7 . . 118.8(2) ?
    C3 C2 C1 . . 121.3(2) ?
    C7 C2 C1 . . 119.89(19) ?
    C2 C3 H3 . . 119.5 ?
    C4 C3 C2 . . 121.1(2) ?
    C4 C3 H3 . . 119.5 ?
    C3 C4 C5 . . 119.6(2) ?
    C3 C4 H4 . . 120.2 ?
    C5 C4 H4 . . 120.2 ?
    C4 C5 C6 . . 119.9(2) ?
    C4 C5 C8 . . 119.6(2) ?
    C6 C5 C8 . . 120.5(2) ?
    C5 C6 H6 . . 120.0 ?
    C7 C6 C5 . . 120.0(2) ?
    C7 C6 H6 . . 120.0 ?
    C2 C7 H7 . . 119.7 ?
    C6 C7 C2 . . 120.6(2) ?
    C6 C7 H7 . . 119.7 ?
    N1 C8 C5 . . 179.2(4) ?
    O3 C9 O4 . . 125.9(2) ?
    O3 C9 C10 . . 118.58(19) ?
    O4 C9 C10 . . 115.5(2) ?
    C11 C10 C9 . . 121.09(19) ?
    C11 C10 C15 . . 119.4(2) ?
    C15 C10 C9 . . 119.5(2) ?
    C10 C11 H11 . . 119.9 ?
    C12 C11 C10 . . 120.2(2) ?
    C12 C11 H11 . . 119.9 ?
    C11 C12 C13 . . 119.6(2) ?
    C11 C12 H12 . . 120.2 ?
    C13 C12 H12 . . 120.2 ?
    C12 C13 C16A . . 125.1(5) ?
    C12 C13 C16B . . 113.2(5) ?
    C14 C13 C12 . . 120.7(2) ?
    C14 C13 C16A . . 112.0(5) ?
    C14 C13 C16B . . 124.9(6) ?
    C13 C14 H14 . . 120.3 ?
    C15 C14 C13 . . 119.5(2) ?
    C15 C14 H14 . . 120.3 ?
    C10 C15 H15 . . 119.7 ?
    C14 C15 C10 . . 120.7(2) ?
    C14 C15 H15 . . 119.7 ?
    N2A C16A C13 . . 174.3(11) ?
    C13 C16A N2B . . 129.6(10) ?
    C16B C16A N2A . . 93.5(18) ?
    C16B C16A N2B . . 48.9(14) ?
    C16B C16A C13 . . 80.8(18) ?
    N2A C16B C13 . . 125.1(9) ?
    N2B C16B N2A . . 47.3(7) ?
    N2B C16B C13 . . 171.9(12) ?
    C16A C16B N2A . . 54.4(16) ?
    C16A C16B N2B . . 102(2) ?
    C16A C16B C13 . . 70.7(16) ?
    N3 C17 C18 . . 122.52(19) ?
    N3 C17 H17 . . 118.7 ?
    C18 C17 H17 . . 118.7 ?
    C17 C18 C19 . . 119.05(19) ?
    C17 C18 H18 . . 120.5 ?
    C19 C18 H18 . . 120.5 ?
    C18 C19 C20 . . 119.32(19) ?
    C18 C19 H19 . . 120.3 ?
    C20 C19 H19 . . 120.3 ?
    C19 C20 C22 . . 119.78(18) ?
    C21 C20 C19 . . 117.93(18) ?
    C21 C20 C22 . . 121.97(17) ?
    N3 C21 C20 . . 122.95(18) ?
    N3 C21 H21 . . 118.5 ?
    C20 C21 H21 . . 118.5 ?
    O5 C22 N4 . . 122.77(18) ?
    O5 C22 C20 . . 117.50(17) ?
    N4 C22 C20 . . 119.73(17) ?
    N4 C23 C24 . . 112.6(2) ?
    N4 C23 H23A . . 109.1 ?
    N4 C23 H23B . . 109.1 ?
    C24 C23 H23A . . 109.1 ?
    C24 C23 H23B . . 109.1 ?
    H23A C23 H23B . . 107.8 ?
    C23 C24 H24A . . 109.5 ?
    C23 C24 H24B . . 109.5 ?
    C23 C24 H24C . . 109.5 ?
    H24A C24 H24B . . 109.5 ?
    H24A C24 H24C . . 109.5 ?
    H24B C24 H24C . . 109.5 ?
    N4 C25 C26 . . 112.5(2) ?
    N4 C25 H25A . . 109.1 ?
    N4 C25 H25B . . 109.1 ?
    C26 C25 H25A . . 109.1 ?
    C26 C25 H25B . . 109.1 ?
    H25A C25 H25B . . 107.8 ?
    C25 C26 H26A . . 109.5 ?
    C25 C26 H26B . . 109.5 ?
    C25 C26 H26C . . 109.5 ?
    H26A C26 H26B . . 109.5 ?
    H26A C26 H26C . . 109.5 ?
    H26B C26 H26C . . 109.5 ?
loop_
    _geom_torsion_atom_site_label_1
    _geom_torsion_atom_site_label_2
    _geom_torsion_atom_site_label_3
    _geom_torsion_atom_site_label_4
    _geom_torsion_site_symmetry_1
    _geom_torsion_site_symmetry_2
    _geom_torsion_site_symmetry_3
    _geom_torsion_site_symmetry_4
    _geom_torsion
    _geom_torsion_publ_flag
    O5 Cu1 O2 C1 2_545 . . . -176.78(14) ?
    O6 Cu1 O2 C1 . . . . 89.28(14) ?
    N3 Cu1 O2 C1 . . . . -86.32(14) ?
    O5 Cu1 O4 C9 2_545 . . . -177.31(16) ?
    O6 Cu1 O4 C9 . . . . -83.35(16) ?
    N3 Cu1 O4 C9 . . . . 92.22(16) ?
    O2 Cu1 N3 C17 . . . . 117.84(16) ?
    O2 Cu1 N3 C21 . . . . -60.21(14) ?
    O4 Cu1 N3 C17 . . . . -61.50(16) ?
    O4 Cu1 N3 C21 . . . . 120.45(14) ?
    O5 Cu1 N3 C17 2_545 . . . -152.04(16) ?
    O5 Cu1 N3 C21 2_545 . . . 29.90(14) ?
    Cu1 O2 C1 O1 . . . . 0.2(3) ?
    Cu1 O2 C1 C2 . . . . -179.20(13) ?
    Cu1 O4 C9 O3 . . . . 4.2(3) ?
    Cu1 O4 C9 C10 . . . . -175.13(13) ?
    Cu1 O5 C22 N4 2 . . . -10.6(6) ?
    Cu1 O5 C22 C20 2 . . . 168.3(4) ?
    C16A N2A N2B C16B . . . . 2.2(15) ?
    C16B N2A N2B C16A . . . . -2.2(15) ?
    Cu1 N3 C17 C18 . . . . -179.16(17) ?
    C21 N3 C17 C18 . . . . -1.1(3) ?
    Cu1 N3 C21 C20 . . . . 179.03(14) ?
    C17 N3 C21 C20 . . . . 0.9(3) ?
    C23 N4 C22 O5 . . . . -1.1(3) ?
    C23 N4 C22 C20 . . . . 179.90(19) ?
    C25 N4 C22 O5 . . . . -174.6(2) ?
    C25 N4 C22 C20 . . . . 6.5(3) ?
    C22 N4 C23 C24 . . . . -85.3(3) ?
    C25 N4 C23 C24 . . . . 88.8(3) ?
    C22 N4 C25 C26 . . . . -110.6(2) ?
    C23 N4 C25 C26 . . . . 75.8(3) ?
    O1 C1 C2 C3 . . . . 179.0(2) ?
    O1 C1 C2 C7 . . . . -2.0(3) ?
    O2 C1 C2 C3 . . . . -1.6(3) ?
    O2 C1 C2 C7 . . . . 177.4(2) ?
    C1 C2 C3 C4 . . . . 179.2(2) ?
    C7 C2 C3 C4 . . . . 0.2(4) ?
    C1 C2 C7 C6 . . . . -179.3(2) ?
    C3 C2 C7 C6 . . . . -0.2(4) ?
    C5 C4 C3 C2 . . . . 0.1(4) ?
    C3 C4 C5 C6 . . . . -0.3(4) ?
    C3 C4 C5 C8 . . . . -179.7(3) ?
    C4 C5 C6 C7 . . . . 0.2(4) ?
    C8 C5 C6 C7 . . . . 179.7(3) ?
    C2 C7 C6 C5 . . . . 0.0(4) ?
    O3 C9 C10 C11 . . . . 177.3(2) ?
    O3 C9 C10 C15 . . . . -3.7(3) ?
    O4 C9 C10 C11 . . . . -3.3(3) ?
    O4 C9 C10 C15 . . . . 175.6(2) ?
    C9 C10 C11 C12 . . . . 178.4(2) ?
    C15 C10 C11 C12 . . . . -0.5(4) ?
    C11 C10 C15 C14 . . . . 0.1(4) ?
    C9 C10 C15 C14 . . . . -178.9(2) ?
    C10 C11 C12 C13 . . . . 0.6(4) ?
    C14 C13 C12 C11 . . . . -0.2(5) ?
    C16A C13 C12 C11 . . . . -162.1(6) ?
    C16B C13 C12 C11 . . . . 168.1(6) ?
    C12 C13 C14 C15 . . . . -0.2(5) ?
    C16A C13 C14 C15 . . . . 163.8(5) ?
    C16B C13 C14 C15 . . . . -167.1(6) ?
    C13 C14 C15 C10 . . . . 0.3(5) ?
    N2B C16A N2A C16B . . . . 3(2) ?
    C16B C16A N2A N2B . . . . -3(2) ?
    N2A C16A N2B C16B . . . . -176(3) ?
    C13 C16A N2B N2A . . . . 179.0(17) ?
    C13 C16A N2B C16B . . . . 3.5(15) ?
    C16B C16A N2B N2A . . . . 176(3) ?
    N2B C16A C13 C12 . . . . -76.1(13) ?
    N2B C16A C13 C14 . . . . 120.7(11) ?
    N2B C16A C13 C16B . . . . -2.6(11) ?
    C16B C16A C13 C12 . . . . -73(2) ?
    C16B C16A C13 C14 . . . . 123.4(18) ?
    N2A C16A C16B N2B . . . . 3(2) ?
    N2A C16A C16B C13 . . . . -179.5(11) ?
    N2B C16A C16B N2A . . . . -3(2) ?
    N2B C16A C16B C13 . . . . 177.3(12) ?
    C13 C16A C16B N2A . . . . 179.5(11) ?
    C13 C16A C16B N2B . . . . -177.3(12) ?
    N2B C16B N2A C16A . . . . -176(3) ?
    C13 C16B N2A C16A . . . . 0.5(13) ?
    C13 C16B N2A N2B . . . . 176.3(17) ?
    C16A C16B N2A N2B . . . . 176(3) ?
    N2A C16B N2B C16A . . . . 3(2) ?
    C16A C16B N2B N2A . . . . -3(2) ?
    N2A C16B C13 C12 . . . . 121.0(11) ?
    N2A C16B C13 C14 . . . . -71.3(14) ?
    N2A C16B C13 C16A . . . . -0.4(11) ?
    C16A C16B C13 C12 . . . . 121.4(18) ?
    C16A C16B C13 C14 . . . . -71(2) ?
    N3 C17 C18 C19 . . . . 0.1(3) ?
    C17 C18 C19 C20 . . . . 1.2(3) ?
    C21 C20 C19 C18 . . . . -1.4(3) ?
    C22 C20 C19 C18 . . . . -175.1(2) ?
    N3 C21 C20 C19 . . . . 0.4(3) ?
    N3 C21 C20 C22 . . . . 173.90(17) ?
    O5 C22 C20 C19 . . . . 48.0(3) ?
    O5 C22 C20 C21 . . . . -125.4(2) ?
    N4 C22 C20 C19 . . . . -133.0(2) ?
    N4 C22 C20 C21 . . . . 53.6(3) ?
loop_
    _geom_hbond_atom_site_label_D
    _geom_hbond_atom_site_label_H
    _geom_hbond_atom_site_label_A
    _geom_hbond_site_symmetry_A
    _geom_hbond_distance_DH
    _geom_hbond_distance_HA
    _geom_hbond_distance_DA
    _geom_hbond_angle_DHA
    _geom_hbond_publ_flag
    O6 H61 O3 3_555 0.81(2) 1.83(2) 2.630(2) 171(3) yes
    O6 H62 O1 3_555 0.792(19) 1.90(2) 2.673(2) 166(3) yes
    C18 H18 O2 1_565 0.9300 2.5500 3.460(3) 166.00 yes
    C21 H21 O5 2_545 0.9300 2.4500 3.054(3) 123.00 yes
    C23 H23B O6 2_555 0.9700 2.3200 3.208(3) 152.00 yes
_iucr_refine_instructions_details
;
TITL ay5 in P 21/n
CELL  0.71073  14.6207   8.0160  22.2892   90.000  101.725   90.000
ZERR     3.00   0.0004   0.0003   0.0005    0.000    0.003    0.000
LATT   1
SYMM  1/2 - X, 1/2 + Y, 1/2 - Z
SFAC  C        2.31000 20.84392  1.02000 10.20751   1.58860   0.56870 =
         0.86500  51.65125   0.21560   0.003   0.002    11.500   0.770  12.011
SFAC  H        0.49300 10.51091  0.32291 26.12573   0.14019   3.14236 =
         0.04081  57.79977   0.00304   0.000   0.000     0.620   0.320   1.008
SFAC  CU      13.33801  3.58280  7.16761  0.24700   5.61581  11.39661 =
         1.67350  64.81267   1.19100   0.320   1.265  5180.000   1.280  63.546
SFAC  N       12.21261  0.00570  3.13220  9.89331   2.01250  28.99754 =
         1.16630   0.58260 -11.52901   0.006   0.003    19.600   0.700  14.007
SFAC  O        3.04850 13.27711  2.28680  5.70111   1.54630   0.32390 =
         0.86700  32.90894   0.25080   0.011   0.006    32.500   0.660  15.999
UNIT  104  96   4    16   24
MERG   2
DFIX     0.850   0.020 H61 O6
DFIX     0.850   0.020 H62 O6
FMAP   2
PLAN   20
ACTA
BOND   $H
CONF
LIST   4
L.S.  10
WGHT    0.048900    0.809400
FVAR       0.39974
O6    5    0.017247   -0.109572    0.059859    11.00000    0.03216    0.04219 =
         0.03225   -0.00427   -0.00040   -0.00137
O5    5    0.374942    0.453824    0.301099    11.00000    0.05426    0.04123 =
         0.03990   -0.01619   -0.00540    0.01101
N4    4    0.436272    0.235091    0.259513    11.00000    0.03893    0.03556 =
         0.02989   -0.00684    0.00005    0.00409
C22   1    0.374454    0.358711    0.257776    11.00000    0.03500    0.02815 =
         0.03052   -0.00245    0.00384   -0.00354
C25   1    0.445669    0.125521    0.208735    11.00000    0.04507    0.06285 =
         0.03616   -0.01077    0.00569    0.01419
AFIX  23
H25A  2    0.510283    0.125475    0.204246    11.00000   -1.20000
H25B  2    0.407902    0.168976    0.171123    11.00000   -1.20000
AFIX   0
C23   1    0.508828    0.214717    0.315409    11.00000    0.05252    0.05612 =
         0.04377   -0.01380   -0.01126    0.01997
AFIX  23
H23A  2    0.528528    0.098968    0.318999    11.00000   -1.20000
H23B  2    0.482488    0.241651    0.350807    11.00000   -1.20000
AFIX   0
C26   1    0.415623   -0.053547    0.218152    11.00000    0.07224    0.04386 =
         0.08296   -0.02417   -0.00482    0.01487
AFIX  37
H26A  2    0.434330   -0.124860    0.188197    11.00000   -1.50000
H26B  2    0.348959   -0.057810    0.213680    11.00000   -1.50000
H26C  2    0.444703   -0.090470    0.258496    11.00000   -1.50000
AFIX   0
C24   1    0.591865    0.322584    0.315579    11.00000    0.04729    0.10084 =
         0.10807   -0.03484   -0.01086   -0.00120
AFIX  37
H24A  2    0.636264    0.307203    0.353298    11.00000   -1.50000
H24B  2    0.572749    0.437322    0.311774    11.00000   -1.50000
H24C  2    0.620087    0.292731    0.281775    11.00000   -1.50000
AFIX   0
C16A  1   -0.352141    0.644064    0.165063    10.50000    0.06325    0.10669 =
         0.05149   -0.00117    0.01473    0.02651
H61   2    0.039696   -0.162364    0.035405    11.00000    0.06291
H62   2   -0.037972   -0.108063    0.050966    11.00000    0.05997
MOLE    1
CU1   3    0.090509    0.080127    0.097687    11.00000    0.02943    0.03170 =
         0.03000   -0.00126   -0.00075    0.00186
O2    5    0.201867   -0.024976    0.078117    11.00000    0.03645    0.03794 =
         0.03943   -0.00207    0.00657    0.00167
N3    4    0.167932    0.279084    0.129404    11.00000    0.03399    0.02759 =
         0.03059    0.00089    0.00185    0.00214
O4    5   -0.019917    0.185713    0.116183    11.00000    0.03687    0.04832 =
         0.04696   -0.00290    0.00591    0.00905
C21   1    0.240611    0.256283    0.176410    11.00000    0.03420    0.02562 =
         0.03108    0.00288    0.00284    0.00181
AFIX  43
H21   2    0.251641    0.149749    0.192807    11.00000   -1.20000
AFIX   0
O3    5   -0.071542    0.295809    0.023556    11.00000    0.07018    0.05610 =
         0.04280   -0.00033    0.01703    0.01739
O1    5    0.165271    0.112281   -0.010290    11.00000    0.03658    0.05933 =
         0.05564    0.01367    0.00060    0.00512
C1    1    0.215932    0.015692    0.025598    11.00000    0.03100    0.03471 =
         0.04324   -0.00379   -0.00149   -0.00453
C20   1    0.299390    0.383456    0.201339    11.00000    0.03409    0.02808 =
         0.02714   -0.00085    0.00671   -0.00031
C2    1    0.299148   -0.060559    0.006066    11.00000    0.03532    0.03831 =
         0.03673   -0.00250    0.00296   -0.00472
C9    1   -0.075998    0.273371    0.077587    11.00000    0.03791    0.03167 =
         0.04427   -0.00834    0.00444   -0.00211
C17   1    0.153206    0.432225    0.105505    11.00000    0.03982    0.03746 =
         0.03462    0.00673    0.00110    0.00573
AFIX  43
H17   2    0.103737    0.448625    0.072517    11.00000   -1.20000
AFIX   0
C10   1   -0.153336    0.356891    0.101824    11.00000    0.03538    0.03538 =
         0.03793   -0.00816    0.00107    0.00132
C18   1    0.208000    0.565293    0.127684    11.00000    0.05171    0.02841 =
         0.05023    0.01090    0.00633    0.00342
AFIX  43
H18   2    0.195903    0.670276    0.110102    11.00000   -1.20000
AFIX   0
C19   1    0.281833    0.541739    0.176722    11.00000    0.04590    0.02649 =
         0.04601    0.00060    0.00520   -0.00515
AFIX  43
H19   2    0.319266    0.631238    0.192977    11.00000   -1.20000
AFIX   0
C4    1    0.434306   -0.237842    0.025880    11.00000    0.05124    0.05913 =
         0.04978    0.01277    0.01176    0.01637
AFIX  43
H4    2    0.473920   -0.309187    0.052023    11.00000   -1.20000
AFIX   0
C5    1    0.450854   -0.202711   -0.031561    11.00000    0.05515    0.05140 =
         0.04879    0.00305    0.01887    0.00787
C3    1    0.358932   -0.166813    0.044271    11.00000    0.04579    0.05268 =
         0.03724    0.00717    0.00954    0.00514
AFIX  43
H3    2    0.347977   -0.190615    0.083036    11.00000   -1.20000
AFIX   0
C11   1   -0.163988    0.330837    0.161191    11.00000    0.04326    0.05294 =
         0.04422    0.00052    0.00297    0.01048
AFIX  43
H11   2   -0.123939    0.258495    0.186590    11.00000   -1.20000
AFIX   0
C7    1    0.316243   -0.026655   -0.051612    11.00000    0.05293    0.05423 =
         0.04243    0.01156    0.00779    0.00898
AFIX  43
H7    2    0.276475    0.044290   -0.077831    11.00000   -1.20000
AFIX   0
C16B  1   -0.378232    0.568842    0.170598    10.50000    0.07046    0.09922 =
         0.07514   -0.00609    0.01797    0.04513
C13   1   -0.293473    0.517571    0.144765    11.00000    0.05778    0.09785 =
         0.05205   -0.01874    0.00132    0.03567
C6    1    0.391297   -0.096775   -0.070404    11.00000    0.06563    0.06912 =
         0.04080    0.00984    0.02034    0.00880
AFIX  43
H6    2    0.402225   -0.073252   -0.109197    11.00000   -1.20000
AFIX   0
C14   1   -0.283838    0.543623    0.085536    11.00000    0.07075    0.07491 =
         0.05418   -0.00914   -0.00582    0.03944
AFIX  43
H14   2   -0.324457    0.614882    0.060033    11.00000   -1.20000
AFIX   0
C15   1   -0.213915    0.463847    0.064259    11.00000    0.05830    0.05502 =
         0.03935   -0.00261    0.00169    0.01546
AFIX  43
H15   2   -0.207035    0.481662    0.024184    11.00000   -1.20000
AFIX   0
C12   1   -0.233686    0.411558    0.182944    11.00000    0.05737    0.09368 =
         0.04204   -0.00474    0.01161    0.02108
AFIX  43
H12   2   -0.240502    0.394854    0.223093    11.00000   -1.20000
AFIX   0
C8    1    0.530098   -0.278263   -0.050996    11.00000    0.07843    0.07041 =
         0.06158    0.01288    0.03223    0.02250
N2A   4   -0.401684    0.731349    0.182162    10.50000    0.09329    0.14824 =
         0.08980   -0.01467    0.03205    0.06389
N2B   4   -0.439443    0.624780    0.186961    10.50000    0.09865    0.15814 =
         0.09756   -0.00600    0.03597    0.06776
N1    4    0.592483   -0.337074   -0.065453    11.00000    0.10279    0.10534 =
         0.09125    0.02327    0.05333    0.04598
HKLF 4
REM  ay5 in P 21/n
REM R1 =  0.0423 for   4871 Fo > 4sig(Fo)  and  0.0658 for all   6403 data
REM    362 parameters refined using      2 restraints
END
WGHT      0.0489      0.8105
REM Highest difference peak  0.439,  deepest hole -0.466,  1-sigma level  0.059
Q1    1   0.1340  0.1559  0.0866  11.00000  0.05    0.44
Q2    1   0.1016  0.0861  0.0578  11.00000  0.05    0.42
Q3    1   0.0765  0.0843  0.1334  11.00000  0.05    0.41
Q4    1   0.0390  0.1514  0.1142  11.00000  0.05    0.40
Q5    1   0.0396  0.0135  0.0995  11.00000  0.05    0.40
Q6    1   0.1418  0.0152  0.0817  11.00000  0.05    0.39
Q7    1   0.0337  0.0582  0.0804  11.00000  0.05    0.37
Q8    1   0.0226  0.1354  0.0950  11.00000  0.05    0.37
Q9    1   0.1227  0.2076  0.1293  11.00000  0.05    0.35
Q10   1   0.3379  0.3622  0.2225  11.00000  0.05    0.32
Q11   1   0.1540  0.2625  0.1022  11.00000  0.05    0.30
Q12   1   0.4567 -0.0058  0.1990  11.00000  0.05    0.30
Q13   1   0.5358 -0.3758 -0.0886  11.00000  0.05    0.29
Q14   1  -0.1142  0.3170  0.0878  11.00000  0.05    0.28
Q15   1   0.0099  0.2551  0.1017  11.00000  0.05    0.28
Q16   1   0.2638 -0.0207  0.0165  11.00000  0.05    0.28
Q17   1   0.4653  0.2185  0.1905  11.00000  0.05    0.28
Q18   1   0.6028  0.3514  0.2749  11.00000  0.05    0.27
Q19   1  -0.1655  0.3426  0.1303  11.00000  0.05    0.27
Q20   1   0.4250 -0.2506 -0.0128  11.00000  0.05    0.27
;
data_global
_journal_date_recd_electronic     2016-06-07
_journal_date_accepted     2016-07-20
_journal_name_full     'Acta Crystallographica, Section E'
_journal_year     2016
_journal_volume     72
_journal_issue      8
_journal_page_first     1183
_journal_page_last     1186
_journal_paper_category     GM
_journal_paper_doi     10.1107/S205698901601183X
_journal_coeditor_code     GK2662
_publ_contact_author
;
Dr. Tuncer H\"okelek
Hacettepe University
Department of Physics
06800 Beytepe
Ankara
Turkey
;
_publ_contact_author_email     merzifon@hacettepe.edu.tr
_publ_contact_author_fax     '90(312)2352550'
_publ_contact_author_phone     '90(312)2977242'
_publ_section_title
;\
Crystal structure of
<i>catena</i>-poly[[aquabis(4-cyanobenzoato-\k<i>O</i>)copper(II)]-\m-\
<i>N</i>,<i>N</i>-diethylnicotinamide-\k^2^<i>N</i>^1^:<i>O</i>]
;
loop_
    _publ_author_name
    _publ_author_address
    'Akduran, Nurcan'
;
SANAEM
Saray Mahallesi
Atom Caddesi, No. 27
06980 Saray-Kazan
Ankara
Turkey
;
    'Necefo\(glu, Hacali'
;
Department of Chemistry
Kafkas University
36100 Kars
Turkey
International Scientific Research Centre
Baku State University
1148 Baku
Azerbaijan
;
    'Aydo\(gdu, \"Omer'
;
Department of Chemistry
Kafkas University
36100 Kars
Turkey
;
    'H\"okelek, Tuncer'
;
Department of Physics
Hacettepe University
06800 Beytepe
Ankara
Turkey
;
_publ_section_synopsis
;
The asymmetric unit of the title polymeric compound contains one Cu^II^ atom,
one coordinating water molecule, two 4-cyanobenzoate (CB) ligands and one
coordinating <i>N</i>,<i>N</i>-diethylnicotinamide (DENA) molecule. The DENA
ligands bridge adjacent Cu^2+^ ions, forming polymeric coordination chains
running along the <i>b</i> axis.
;
