# Supplementary material for: Crystal structure of catena-poly[[aqua­bis­(4-cyano­benzoato-κO)copper(II)]-μ-N,N-di­ethyl­nicotinamide-κ2 N 1:O]
Source: Acta Crystallogr E Crystallogr Commun. 2016 Jul 22;72(Pt 8):1183–6. doi: 10.1107/S205698901601183X (PMC4971868; doi:10.1107/S205698901601183X)
Supplement: Supplementary file 2 [file e-72-01183-Isup2.hkl]

#
# h,k,l, Fc-squared, Fo-squared, sigma(Fo-squared) and status flag
#
data_I
_shelx_title ' ay5 in P 21/n'
_shelx_refln_list_code          4
_shelx_F_calc_maximum      235.08
_exptl_crystal_F_000      1139.75
_reflns_d_resolution_high  0.7471
 
loop_
 _symmetry_equiv_pos_as_xyz
 'x, y, z'
 '-x+1/2, y+1/2, -z+1/2'
 '-x, -y, -z'
 'x-1/2, -y-1/2, z-1/2'
 
_cell_length_a    14.6207
_cell_length_b     8.0160
_cell_length_c    22.2892
_cell_angle_alpha  90.000
_cell_angle_beta  101.725
_cell_angle_gamma  90.000
 
_shelx_F_squared_multiplier     1.000
 
loop_
 _refln_index_h
 _refln_index_k
 _refln_index_l
 _refln_F_squared_calc
 _refln_F_squared_meas
 _refln_F_squared_sigma
 _refln_observed_status
   2   0   0       36.70       65.45      2.65 o
   4   0   0     4773.09     4630.39     53.00 o
   6   0   0     5788.13     5387.66     63.07 o
   8   0   0     2442.08     2528.50     36.19 o
  10   0   0     3514.44     3400.30     46.70 o
  12   0   0      981.92      940.88     25.95 o
  14   0   0      415.20      404.74     21.16 o
  16   0   0      869.74      916.30     33.66 o
  18   0   0      109.45      121.17     21.58 o
   1   1   0     8750.79    10358.75     90.01 o
   2   1   0      151.38      161.74      2.75 o
   3   1   0      130.45      178.64      3.72 o
   4   1   0      879.68     1127.27     11.25 o
   5   1   0     1665.58     1584.65     15.19 o
   6   1   0     2208.56     2478.35     22.54 o
   7   1   0     1558.67     1572.95     16.30 o
   8   1   0      634.86      601.58      9.43 o
   9   1   0     3524.58     3627.46     35.19 o
  10   1   0      857.88      852.99     14.49 o
  11   1   0     1465.69     1396.94     22.41 o
  12   1   0       89.93       77.07      7.53 o
  13   1   0       13.35        9.02      6.36 o
  14   1   0      371.22      377.62     13.25 o
  15   1   0      117.08      118.29     10.13 o
  16   1   0       87.89       57.16      9.85 o
  17   1   0      460.56      492.30     20.92 o
  18   1   0      114.42       97.91     17.61 o
  19   1   0       17.03       35.20     14.88 o
   0   2   0     1447.57     1496.49     23.06 o
   1   2   0      192.56      180.58      7.90 o
   2   2   0    30454.20    33386.11    280.11 o
   3   2   0      136.45      119.34      3.24 o
   4   2   0       57.22       53.05      2.62 o
   5   2   0     1000.62      969.22     11.56 o
   6   2   0      454.65      413.39      7.72 o
   7   2   0     2196.00     2366.83     25.43 o
   8   2   0       74.29       78.17      4.30 o
   9   2   0     4238.35     4280.15     42.39 o
  10   2   0     4627.38     4609.18     47.26 o
  11   2   0     1809.90     1745.99     26.20 o
  12   2   0      546.99      522.51     14.10 o
  13   2   0      753.53      770.31     19.72 o
  14   2   0       77.01       86.53      9.65 o
  15   2   0      269.53      292.78     12.83 o
  16   2   0      400.62      374.98     18.42 o
  17   2   0      346.64      338.76     19.22 o
  18   2   0       42.95       33.59     13.22 o
   1   3   0      100.53       99.13      3.14 o
   2   3   0     7540.99     7715.33     69.68 o
   3   3   0     1311.34     1442.22     15.69 o
   4   3   0    10142.44    10782.83     93.88 o
   5   3   0       10.08        5.23      2.28 o
   6   3   0     1530.17     1575.90     18.43 o
   7   3   0      486.79      528.60      9.35 o
   8   3   0     3234.48     3097.57     31.98 o
   9   3   0      110.88      129.39      6.02 o
  10   3   0     3387.17     3503.20     38.21 o
  11   3   0      343.78      306.67     10.36 o
  12   3   0      613.14      632.97     16.04 o
  13   3   0       81.78       86.33      8.32 o
  14   3   0     1042.02     1090.59     25.51 o
  15   3   0       33.31       47.81      9.98 o
  16   3   0       59.81       61.09     10.46 o
  17   3   0        2.46        7.61     14.69 o
  18   3   0      239.23      277.36     19.75 o
   0   4   0       64.78       42.25      4.29 o
   1   4   0      207.43      162.09      4.96 o
   2   4   0     1156.53     1117.21     14.88 o
   3   4   0      826.87      720.03      9.55 o
   4   4   0     2421.32     2688.46     26.80 o
   5   4   0     1296.57     1391.26     16.87 o
   6   4   0       88.73      111.59      4.70 o
   7   4   0      686.75      656.74     11.75 o
   8   4   0      611.91      607.25     11.33 o
   9   4   0      248.80      286.29      8.82 o
  10   4   0        2.62       -4.06      4.06 o
  11   4   0       15.03        7.35      8.43 o
  12   4   0      232.55      246.64     12.28 o
  13   4   0      626.50      609.85     21.11 o
  14   4   0       75.13       56.52     10.15 o
  15   4   0      300.39      291.22     25.97 o
  16   4   0      118.93      128.74     14.81 o
  17   4   0       49.86       79.20     13.43 o
   1   5   0     3985.31     4037.27     39.80 o
   2   5   0     2281.21     2377.89     22.82 o
   3   5   0       24.41       19.38      3.33 o
   4   5   0      402.36      359.36      7.51 o
   5   5   0     1706.81     1708.45     19.17 o
   6   5   0       10.53       18.21      3.49 o
   7   5   0      168.67      177.36      7.34 o
   8   5   0       40.32       41.03      5.32 o
   9   5   0      292.43      307.61     10.41 o
  10   5   0      358.70      375.07     15.77 o
  11   5   0      977.27      999.55     25.55 o
  12   5   0       66.77       68.92     10.07 o
  13   5   0      274.78      255.95     19.64 o
  14   5   0      491.10      521.02     26.23 o
  15   5   0       75.06       76.69     19.92 o
  16   5   0        5.89       31.52     11.48 o
   0   6   0     4064.89     4055.90     56.41 o
   1   6   0      148.46      127.89      8.01 o
   2   6   0      553.29      579.11     11.87 o
   3   6   0        7.11       10.69      7.03 o
   4   6   0      476.59      453.53     11.11 o
   5   6   0      374.25      376.05     10.47 o
   6   6   0     3025.40     3000.71     51.04 o
   7   6   0      373.02      351.29     13.77 o
   8   6   0       26.17       25.72      6.37 o
   9   6   0      209.88      158.22     18.20 o
  10   6   0      295.32      319.57     20.59 o
  11   6   0       29.50       28.32      8.92 o
  12   6   0      765.59      799.47     43.38 o
  13   6   0       45.34       51.11     10.76 o
  14   6   0        3.57        3.29     11.94 o
  15   6   0       46.96       42.60     12.49 o
   1   7   0       51.22       32.48      8.51 o
   2   7   0      272.17      277.21     16.25 o
   3   7   0       82.92       63.89     13.71 o
   4   7   0        0.64       -3.70      9.07 o
   5   7   0     1300.52     1370.64     39.86 o
   6   7   0      127.16      128.73      9.15 o
   7   7   0       12.23        7.01      8.49 o
   8   7   0       79.40      105.72     10.25 o
   9   7   0       68.47       87.71     16.07 o
  10   7   0        1.09        8.96      9.99 o
  11   7   0      225.70      274.21     24.90 o
  12   7   0       60.25       36.66     13.53 o
  13   7   0       38.64       43.53     13.58 o
  14   7   0       95.54      113.77     15.89 o
   0   8   0      351.28      341.63     33.17 o
   1   8   0      148.05      134.66     22.53 o
   2   8   0       81.09       75.07     14.14 o
   3   8   0     1051.59     1041.39     44.28 o
   4   8   0      176.34      179.75     20.65 o
   5   8   0       30.09       36.32     19.09 o
   6   8   0      169.15      201.98     33.43 o
   7   8   0      534.68      551.47     68.04 o
   8   8   0        1.12       29.19     15.39 o
   9   8   0      549.26      590.14     44.09 o
  10   8   0      211.13      230.66     19.06 o
  11   8   0        0.27        8.33     19.24 o
  12   8   0       58.46       58.38     18.44 o
   1   9   0       45.12       64.76     14.82 o
   2   9   0      915.04      914.67     39.83 o
   3   9   0       70.30       78.54     21.39 o
   4   9   0      257.34      283.99     24.33 o
   5   9   0      291.84      307.90     38.17 o
   6   9   0      139.37      212.78     35.05 o
   7   9   0       21.94       53.82     31.29 o
   8   9   0      172.27      213.40     41.93 o
   9   9   0        4.88       50.38     26.80 o
  10   9   0       83.47      149.48     36.04 o
   0  10   0       22.36       20.65     21.28 o
   1  10   0      138.26      121.37     19.46 o
   2  10   0      131.41      149.58     24.20 o
   3  10   0       90.37       98.70     19.25 o
   4  10   0        2.09       17.52     22.53 o
   5  10   0        6.37       45.06     26.91 o
   6  10   0        2.63       33.79     25.66 o
 -19   0   1       82.57       54.09     19.79 o
 -17   0   1      352.66      343.10     23.67 o
 -15   0   1      395.39      368.24     20.98 o
 -13   0   1     1494.93     1472.11     42.87 o
 -11   0   1     2569.24     2478.24     45.11 o
  -9   0   1      383.56      353.21     10.32 o
  -7   0   1     1924.55     1550.76     23.49 o
  -5   0   1      380.30      441.75      9.31 o
  -3   0   1     1222.35      925.43     13.62 o
  -1   0   1    43258.85    38433.63   1440.11 o
   1   0   1      566.87      592.26     20.99 o
   3   0   1    10226.20    10934.88    134.75 o
   5   0   1      710.52      697.38     12.14 o
   7   0   1      250.41      256.20      7.97 o
   9   0   1     2982.70     2952.93     44.16 o
  11   0   1     2449.80     2380.93     39.42 o
  13   0   1     1527.98     1553.49     35.59 o
  15   0   1      728.27      727.87     30.13 o
  17   0   1      459.90      469.65     32.53 o
  19   0   1       47.86       85.65     23.88 o
 -19   1   1       20.22       19.32     11.17 o
 -18   1   1      210.41      237.19     17.35 o
 -17   1   1       21.21        6.70      9.70 o
 -16   1   1       65.39       69.13      9.78 o
 -15   1   1      449.79      417.84     15.99 o
 -14   1   1        7.56        0.36      6.77 o
 -13   1   1       12.32       11.39      6.13 o
 -12   1   1     1378.97     1378.54     23.62 o
 -11   1   1      208.29      198.29      8.19 o
 -10   1   1     2701.26     2669.84     30.64 o
  -9   1   1      250.79      233.11      6.87 o
  -8   1   1     2778.82     2784.39     29.28 o
  -7   1   1     1417.52     1476.62     17.20 o
  -6   1   1     2056.82     1896.89     20.62 o
  -5   1   1      622.97      756.52      9.52 o
  -4   1   1     3709.20     4044.30     36.52 o
  -3   1   1     2156.55     2085.53     20.89 o
  -2   1   1    14621.04    15389.17    138.28 o
  -1   1   1        9.77        7.04      1.20 o
   0   1   1    13782.68    14290.90    183.11 o
   1   1   1      153.66      153.60      6.29 o
   2   1   1      166.27      122.24      4.40 o
   3   1   1     6054.02     6589.00     53.44 o
   4   1   1     1114.66     1015.50     10.48 o
   5   1   1     1438.90     1522.85     15.67 o
   6   1   1       88.40       63.97      2.97 o
   7   1   1     1427.85     1386.71     15.48 o
   8   1   1     1006.89      962.54     12.75 o
   9   1   1      782.03      789.42     11.21 o
  10   1   1     1549.66     1498.11     20.39 o
  11   1   1       50.15       50.25      5.35 o
  12   1   1       48.16       53.42      6.68 o
  13   1   1     2016.46     2049.27     34.06 o
  14   1   1      481.59      465.34     15.30 o
  15   1   1      312.63      292.91     12.97 o
  16   1   1      253.96      270.50     16.36 o
  17   1   1      309.40      303.02     18.05 o
  18   1   1       58.76       54.73     13.03 o
 -18   2   1      187.07      196.15     16.26 o
 -17   2   1      162.94      168.12     16.37 o
 -16   2   1      125.52      113.66     11.69 o
 -15   2   1      196.58      191.26     12.41 o
 -14   2   1      399.93      376.50     13.52 o
 -13   2   1      158.59      170.63     10.59 o
 -12   2   1      108.62      106.61      7.65 o
 -11   2   1      169.89      202.73      8.90 o
 -10   2   1     3583.39     3442.99     38.85 o
  -9   2   1       13.59        6.88      3.24 o
  -8   2   1     2239.85     2267.92     24.54 o
  -7   2   1     1805.09     1822.72     20.20 o
  -6   2   1      907.00      989.48     12.27 o
  -5   2   1     1917.53     1988.75     20.43 o
  -4   2   1       90.82      147.37      4.12 o
  -3   2   1     4556.20     4712.13     42.94 o
  -2   2   1    12904.75    14272.15    119.32 o
  -1   2   1     3434.01     3558.83     33.35 o
   0   2   1      134.49      168.39      5.04 o
   1   2   1      185.11      141.63      4.99 o
   2   2   1    53382.49    56388.55    443.61 o
   3   2   1     5321.97     5313.66     43.82 o
   4   2   1     2013.36     2024.06     20.14 o
   5   2   1      373.18      350.40      6.22 o
   6   2   1     3236.14     3298.46     31.18 o
   7   2   1        0.63       -2.56      2.56 o
   8   2   1     6109.30     6205.84     57.57 o
   9   2   1     1259.35     1176.06     15.95 o
  10   2   1      247.63      237.85      7.99 o
  11   2   1      227.25      221.04      9.68 o
  12   2   1      116.00      117.47      8.16 o
  13   2   1       82.52       76.02      8.07 o
  14   2   1      307.47      326.16     13.51 o
  15   2   1      466.85      472.12     19.25 o
  16   2   1       51.36       48.84      9.28 o
  17   2   1      144.75      138.06     14.40 o
  18   2   1      274.26      291.98     19.00 o
 -18   3   1        0.60        4.75     16.37 o
 -17   3   1       37.57       46.68     12.00 o
 -16   3   1        0.06       -0.26      9.54 o
 -15   3   1      844.22      862.81     23.38 o
 -14   3   1       23.93       20.71      7.16 o
 -13   3   1       13.89        3.33      7.14 o
 -12   3   1       72.30       67.28      7.48 o
 -11   3   1     2258.25     2142.58     30.12 o
 -10   3   1      118.13      112.19      6.21 o
  -9   3   1     2913.21     2865.83     31.67 o
  -8   3   1      717.01      764.77     11.72 o
  -7   3   1        2.26        1.53      2.52 o
  -6   3   1       19.64       15.81      3.20 o
  -5   3   1     4675.16     4690.33     44.34 o
  -4   3   1       28.05       12.54      2.98 o
  -3   3   1     9601.74    10089.27     88.90 o
  -2   3   1      189.13      208.36      4.41 o
  -1   3   1      336.53      376.02      5.88 o
   0   3   1      536.71      622.95      8.61 o
   1   3   1     3054.38     3028.05     27.29 o
   2   3   1      970.99      959.00     11.17 o
   3   3   1    15487.53    17165.03    142.84 o
   4   3   1     1237.46     1328.94     15.25 o
   5   3   1      320.45      335.82      7.05 o
   6   3   1      564.96      558.53      9.26 o
   7   3   1     4725.62     4553.10     43.67 o
   8   3   1      232.30      237.09      6.99 o
   9   3   1     1341.49     1346.30     18.83 o
  10   3   1       55.37       59.37      5.85 o
  11   3   1      184.35      182.04      9.48 o
  12   3   1      100.62       95.77      9.14 o
  13   3   1     1281.34     1294.51     25.71 o
  14   3   1        2.05        2.40      6.89 o
  15   3   1       35.80       31.11      9.25 o
  16   3   1        3.39        2.18     10.44 o
  17   3   1      311.87      347.06     18.63 o
  18   3   1        1.24        4.84     11.45 o
 -17   4   1        3.28        3.07     14.83 o
 -16   4   1      285.40      345.95     27.01 o
 -15   4   1       46.71       59.20     10.26 o
 -14   4   1      454.52      436.05     29.05 o
 -13   4   1       39.14       35.53      6.87 o
 -12   4   1       92.39       86.73     12.36 o
 -11   4   1     1136.16     1113.58     21.55 o
 -10   4   1      537.69      519.01     12.15 o
  -9   4   1      795.26      790.40     13.76 o
  -8   4   1     1460.60     1476.01     19.23 o
  -7   4   1       48.54       45.66      4.28 o
  -6   4   1     1781.28     1930.89     21.07 o
  -5   4   1       24.10       30.10      3.29 o
  -4   4   1     1175.64     1040.49     13.14 o
  -3   4   1     1295.89     1291.18     15.08 o
  -2   4   1     1545.69     1627.01     16.87 o
  -1   4   1      592.90      548.82      8.63 o
   0   4   1     1047.88     1007.94     11.60 o
   1   4   1     1202.06     1215.27     13.50 o
   2   4   1      134.40       85.44      3.20 o
   3   4   1      139.79      125.66      4.61 o
   4   4   1     1130.17     1152.53     13.37 o
   5   4   1       67.45       62.27      3.91 o
   6   4   1      671.44      644.65     10.94 o
   7   4   1      256.10      244.34      7.39 o
   8   4   1     4073.12     3895.50     39.87 o
   9   4   1       89.13      101.28      6.83 o
  10   4   1      123.62      138.63      9.83 o
  11   4   1       24.70       10.79      9.77 o
  12   4   1     1299.70     1315.17     31.27 o
  13   4   1        2.08       10.33     12.22 o
  14   4   1      220.64      226.83     14.37 o
  15   4   1      238.48      263.70     15.98 o
  16   4   1       91.48       95.87     19.78 o
  17   4   1       63.92       95.39     15.45 o
 -17   5   1        6.08        4.88     11.78 o
 -16   5   1       34.03       30.62     16.08 o
 -15   5   1      356.23      380.35     22.77 o
 -14   5   1       62.56       70.59     11.57 o
 -13   5   1       94.86       83.64     10.75 o
 -12   5   1     1673.72     1744.36     36.58 o
 -11   5   1      245.25      246.81     11.85 o
 -10   5   1      315.32      301.12     12.53 o
  -9   5   1        9.82        9.23      4.68 o
  -8   5   1      638.76      618.31     21.15 o
  -7   5   1      255.24      256.06      9.35 o
  -6   5   1     1120.80     1086.21     16.41 o
  -5   5   1      176.37      180.52      5.93 o
  -4   5   1      258.91      268.79      6.53 o
  -3   5   1     1295.38     1421.26     18.23 o
  -2   5   1     4266.75     4184.85     43.62 o
  -1   5   1      333.31      348.36      7.72 o
   0   5   1     3296.27     3203.16     29.47 o
   1   5   1      471.73      439.46      8.30 o
   2   5   1       29.12       22.73      3.37 o
   3   5   1      286.73      277.31      6.94 o
   4   5   1     2566.71     2473.40     24.69 o
   5   5   1      626.06      668.28     13.69 o
   6   5   1      534.65      560.71     11.10 o
   7   5   1     1660.54     1636.76     22.43 o
   8   5   1      170.49      145.86      8.02 o
   9   5   1     1111.33     1101.25     21.06 o
  10   5   1      986.24     1030.05     25.06 o
  11   5   1        3.19       10.96      6.94 o
  12   5   1      273.93      304.72     18.08 o
  13   5   1      639.63      654.76     27.10 o
  14   5   1      343.72      370.32     26.49 o
  15   5   1        7.49        8.48     14.79 o
  16   5   1      203.41      226.69     32.48 o
 -16   6   1       41.85       49.44     20.65 o
 -15   6   1        0.02        4.30     11.17 o
 -14   6   1       77.68       81.63     23.31 o
 -13   6   1      696.27      778.82     45.60 o
 -12   6   1       11.30       14.60      8.60 o
 -11   6   1      207.31      222.25     14.27 o
 -10   6   1       93.32       71.77      8.10 o
  -9   6   1      151.50      131.16     19.64 o
  -8   6   1      449.87      441.12     23.27 o
  -7   6   1      175.62      197.31      9.03 o
  -6   6   1      356.92      361.61     12.59 o
  -5   6   1      760.62      764.33     16.10 o
  -4   6   1       37.02       43.35      5.56 o
  -3   6   1      329.01      311.71     10.54 o
  -2   6   1       76.25       63.99      5.12 o
  -1   6   1     4335.80     4215.65     42.37 o
   0   6   1       44.69       34.45      5.19 o
   1   6   1       22.41       17.31      4.36 o
   2   6   1       26.12       25.75      5.77 o
   3   6   1     1330.74     1341.73     17.49 o
   4   6   1     1754.68     1772.37     24.04 o
   5   6   1     2117.31     2120.76     31.33 o
   6   6   1      627.69      628.31     14.48 o
   7   6   1       19.10       21.70      5.52 o
   8   6   1      186.62      180.24     14.09 o
   9   6   1      563.36      610.09     19.30 o
  10   6   1      130.38      139.88     11.47 o
  11   6   1      983.42      938.54     48.29 o
  12   6   1       17.00       21.21      8.84 o
  13   6   1        0.95       -6.03      9.39 o
  14   6   1       12.40       -3.60     13.16 o
  15   6   1      417.73      445.56     30.63 o
 -14   7   1       17.63        2.85     11.50 o
 -13   7   1       13.08       29.71     19.06 o
 -12   7   1      248.02      274.73     25.25 o
 -11   7   1       29.55       46.00     12.08 o
 -10   7   1       99.48       85.09     12.34 o
  -9   7   1      128.24      127.95     12.51 o
  -8   7   1      382.09      413.35     17.64 o
  -7   7   1        7.25        8.92      6.07 o
  -6   7   1      578.75      614.43     17.83 o
  -5   7   1      225.10      235.27     16.27 o
  -4   7   1       14.65       14.88      8.38 o
  -3   7   1       74.07       77.03     10.28 o
  -2   7   1      458.27      436.90     17.46 o
  -1   7   1      833.65      778.04     33.72 o
   0   7   1      166.50      139.70     39.47 o
   1   7   1      478.51      424.66     18.61 o
   2   7   1      202.14      198.62     19.06 o
   3   7   1        9.07       -0.41     10.79 o
   4   7   1     2132.10     2120.83     40.48 o
   5   7   1      440.75      389.18     15.39 o
   6   7   1      386.67      409.05     23.98 o
   7   7   1       67.65       73.42     10.16 o
   8   7   1      136.33      160.49     14.13 o
   9   7   1        0.39       10.60     12.08 o
  10   7   1      392.62      439.73     34.99 o
  11   7   1       40.45       53.58     24.01 o
  12   7   1       12.62       29.67     15.45 o
  13   7   1       10.55       24.91     12.64 o
  14   7   1      108.47      132.47     23.27 o
 -12   8   1        0.82      -14.02     14.02 o
 -11   8   1      104.06       93.44     33.39 o
 -10   8   1      259.19      240.21     32.52 o
  -9   8   1       84.27      122.65     30.28 o
  -8   8   1      486.09      516.52    101.07 o
  -7   8   1      260.74      327.80     51.15 o
  -6   8   1       76.86       88.74     17.02 o
  -5   8   1      603.78      656.60     33.11 o
  -4   8   1     2029.98     1901.39     61.28 o
  -3   8   1      176.42      220.20     27.74 o
  -2   8   1       10.82       -0.79     11.58 o
  -1   8   1      259.41      286.98     23.47 o
   0   8   1      280.50      289.97     22.81 o
   1   8   1       96.86      137.29     45.37 o
   2   8   1      960.44      981.48     39.27 o
   3   8   1       89.84       76.74     13.14 o
   4   8   1       66.99       72.66     20.64 o
   5   8   1      119.50      112.36     13.89 o
   6   8   1      187.11      185.16     35.09 o
   7   8   1        0.75       -6.51     13.59 o
   8   8   1      258.79      269.54     18.93 o
   9   8   1       80.88       94.52     13.60 o
  10   8   1        2.35        4.18     10.47 o
  11   8   1      128.32      138.34     39.17 o
  12   8   1       97.84      102.04     15.29 o
 -10   9   1        0.60       -0.72     32.54 o
  -9   9   1      209.94      295.61     69.43 o
  -8   9   1        3.59        8.76     28.16 o
  -7   9   1       54.38       60.70     29.41 o
  -6   9   1       76.25       86.36     27.54 o
  -5   9   1      143.52      169.84     21.19 o
  -4   9   1       29.16       28.33     15.03 o
  -3   9   1      366.33      420.95     30.82 o
  -2   9   1       59.51       69.18     17.60 o
  -1   9   1       16.96       -3.79     12.16 o
   0   9   1        4.43       19.39     12.61 o
   1   9   1      757.90      773.13     35.39 o
   2   9   1        2.84       10.11     12.74 o
   3   9   1      256.49      277.56     32.60 o
   4   9   1       37.40       39.43     21.90 o
   5   9   1      340.45      386.69     43.81 o
   6   9   1        0.18       19.40     26.91 o
   7   9   1      185.92      258.46     39.43 o
   8   9   1       18.72       52.60     26.13 o
   9   9   1      141.19      184.98     34.41 o
  10   9   1       36.05       40.42     27.83 o
  -6  10   1        8.50       48.19     28.79 o
  -5  10   1       15.22       60.70     28.16 o
  -4  10   1      109.79      141.43     30.04 o
  -3  10   1        4.94       17.84     14.16 o
  -2  10   1      109.48      203.87     31.00 o
  -1  10   1        0.93        9.67     14.82 o
   0  10   1      190.99      150.73     21.19 o
   1  10   1      131.80      137.48     20.74 o
   2  10   1      110.41      134.21     20.36 o
   3  10   1        1.04       10.01     23.16 o
   4  10   1        0.60        7.51     20.65 o
   5  10   1        3.33       48.19     27.54 o
   6  10   1      100.90       99.50     31.92 o
 -18   0   2      354.39      367.18     24.92 o
 -16   0   2      274.78      224.58     24.51 o
 -14   0   2      431.39      407.90     21.89 o
 -12   0   2     1738.09     1642.89     40.08 o
 -10   0   2       36.74       44.59      6.23 o
  -8   0   2    15874.33    16567.27    208.61 o
  -6   0   2        9.05        8.67      3.13 o
  -4   0   2      321.91      390.51      8.66 o
  -2   0   2    12014.77    13180.09    224.83 o
   0   0   2    10078.37    10651.34    116.99 o
   2   0   2     9596.79    10725.95    110.50 o
   4   0   2      710.30      808.94     12.54 o
   6   0   2     1758.65     1899.79     24.67 o
   8   0   2      954.57      900.05     17.36 o
  10   0   2     1662.23     1677.09     30.50 o
  12   0   2      200.64      188.08     11.67 o
  14   0   2      165.47      177.00     13.33 o
  16   0   2      456.16      471.72     29.29 o
  18   0   2       55.60       49.40     19.03 o
 -19   1   2      113.55       97.05     15.12 o
 -18   1   2        1.22       -6.74      8.95 o
 -17   1   2       43.38       51.00      9.85 o
 -16   1   2       96.97      108.87     10.99 o
 -15   1   2       34.72       38.88      7.85 o
 -14   1   2       20.51       21.23      7.22 o
 -13   1   2     1223.85     1192.54     24.16 o
 -12   1   2     1910.32     1905.21     29.36 o
 -11   1   2      646.23      611.59     12.37 o
 -10   1   2      154.19      170.12      6.82 o
  -9   1   2     2008.29     1930.95     23.07 o
  -8   1   2      495.85      544.32     10.18 o
  -7   1   2     4255.99     4012.21     40.10 o
  -6   1   2      335.57      313.15      6.61 o
  -5   1   2     1382.85     1431.65     16.13 o
  -4   1   2      119.61       94.88      3.43 o
  -3   1   2    17589.47    19129.38    187.08 o
  -2   1   2     5616.88     5514.53     70.78 o
  -1   1   2    15491.47    16531.94    225.95 o
   0   1   2    15101.79    16460.68    169.10 o
   1   1   2     6148.55     7054.50     58.67 o
   2   1   2     6493.54     7477.89     60.38 o
   3   1   2       23.21       25.37      3.02 o
   4   1   2     1807.70     1700.53     16.05 o
   5   1   2      831.30      709.88      9.34 o
   6   1   2     1816.06     1700.80     17.60 o
   7   1   2      793.52      853.98     11.48 o
   8   1   2       83.00       81.44      4.06 o
   9   1   2     1363.39     1300.97     16.07 o
  10   1   2       89.36       96.85      5.24 o
  11   1   2      263.62      250.22      8.56 o
  12   1   2      341.39      324.94     10.96 o
  13   1   2       14.50        6.40      6.04 o
  14   1   2      551.44      562.99     16.26 o
  15   1   2     1259.45     1259.93     29.03 o
  16   1   2      290.13      281.76     14.74 o
  17   1   2       10.41        2.92     10.25 o
  18   1   2       56.08       65.05     13.94 o
 -19   2   2        8.49       -2.53     13.45 o
 -18   2   2       69.34       74.01     18.30 o
 -17   2   2      281.96      278.26     18.14 o
 -16   2   2      180.00      201.56     13.35 o
 -15   2   2      113.63      119.12     11.33 o
 -14   2   2      129.80      145.25     11.19 o
 -13   2   2       18.02        9.19      7.26 o
 -12   2   2      745.56      716.43     16.43 o
 -11   2   2     2878.11     2737.32     34.36 o
 -10   2   2      457.42      437.85     10.80 o
  -9   2   2     2408.48     2385.70     27.86 o
  -8   2   2     1502.55     1494.72     18.46 o
  -7   2   2      673.61      710.96     10.34 o
  -6   2   2      378.69      404.61      7.95 o
  -5   2   2      536.61      378.68      6.66 o
  -4   2   2     3567.64     3516.08     32.08 o
  -3   2   2      447.10      604.91      8.03 o
  -2   2   2     2493.42     2436.95     24.60 o
  -1   2   2       82.72       88.80      5.72 o
   0   2   2     1072.62     1112.40     15.27 o
   1   2   2      191.00      198.25      4.73 o
   2   2   2    38524.86    40424.70    322.37 o
   3   2   2     6477.45     7202.29     55.81 o
   4   2   2       70.09       49.42      2.58 o
   5   2   2     7542.01     7528.35     61.11 o
   6   2   2       51.20       62.42      3.27 o
   7   2   2     3989.04     3899.84     37.62 o
   8   2   2      787.32      789.53     11.36 o
   9   2   2       77.37       77.89      4.39 o
  10   2   2      905.35      878.75     15.85 o
  11   2   2     1340.11     1333.37     21.92 o
  12   2   2      271.39      275.96     10.85 o
  13   2   2       33.56       35.25      6.48 o
  14   2   2      160.33      151.96     11.76 o
  15   2   2        1.81       -0.26      8.08 o
  16   2   2      517.99      473.46     18.88 o
  17   2   2      346.99      356.41     17.83 o
  18   2   2       55.86       53.34     13.10 o
 -18   3   2       29.71       34.81     12.07 o
 -17   3   2       11.34       21.31     11.80 o
 -16   3   2      413.18      411.27     22.37 o
 -15   3   2       77.74       69.52      9.46 o
 -14   3   2      108.58      102.10      9.53 o
 -13   3   2       15.54       13.80      6.38 o
 -12   3   2      504.89      472.71     14.00 o
 -11   3   2      386.47      390.40     11.40 o
 -10   3   2     1307.96     1264.19     19.54 o
  -9   3   2      343.01      304.68      8.76 o
  -8   3   2       90.90       91.16      5.17 o
  -7   3   2      547.87      500.54      9.01 o
  -6   3   2     1944.79     1823.87     20.86 o
  -5   3   2       30.53       25.57      2.72 o
  -4   3   2     3313.66     3153.91     31.55 o
  -3   3   2      489.67      522.40      7.96 o
  -2   3   2      469.49      515.93      7.36 o
  -1   3   2      536.46      628.98      7.98 o
   0   3   2      623.46      495.71      6.75 o
   1   3   2      385.13      394.92      6.11 o
   2   3   2    10977.15    11673.02     99.34 o
   3   3   2       66.94       77.39      3.76 o
   4   3   2     7486.21     8267.92     68.12 o
   5   3   2     2588.29     2705.26     27.91 o
   6   3   2     7146.22     6923.62     63.39 o
   7   3   2      261.77      272.93      7.08 o
   8   3   2      602.60      609.43     11.44 o
   9   3   2      366.33      374.92      9.62 o
  10   3   2      831.75      804.07     15.03 o
  11   3   2     1247.41     1256.01     21.63 o
  12   3   2     1752.30     1774.45     30.89 o
  13   3   2        0.93       -2.80      6.51 o
  14   3   2       12.59       12.08      8.04 o
  15   3   2       34.86       34.80     10.88 o
  16   3   2      325.71      343.64     18.31 o
  17   3   2       48.85       58.60     11.06 o
  18   3   2      192.01      168.70     18.48 o
 -18   4   2        1.01      -16.90     18.77 o
 -17   4   2       62.70       60.31     14.20 o
 -16   4   2        2.49       -1.32     10.69 o
 -15   4   2      326.09      348.72     22.20 o
 -14   4   2       29.13       23.00      8.45 o
 -13   4   2       37.99       31.70      8.26 o
 -12   4   2      889.73      840.76     21.31 o
 -11   4   2     2130.84     2084.28     32.50 o
 -10   4   2       12.39       11.24      4.68 o
  -9   4   2      202.73      212.60      7.93 o
  -8   4   2       14.49       12.83      3.61 o
  -7   4   2      866.06      838.11     13.51 o
  -6   4   2      102.24       96.38      4.28 o
  -5   4   2     5149.30     5083.96     48.56 o
  -4   4   2     2275.93     2393.82     25.76 o
  -3   4   2     4316.00     4313.44     41.93 o
  -2   4   2      413.96      386.88      6.75 o
  -1   4   2      172.11      154.81      4.92 o
   0   4   2       61.49       75.35      3.13 o
   1   4   2     1593.58     1438.77     17.21 o
   2   4   2      483.69      603.86      8.78 o
   3   4   2     1455.89     1541.71     17.88 o
   4   4   2     5964.20     6098.88     55.03 o
   5   4   2     5636.60     5537.05     51.94 o
   6   4   2      595.41      635.69     11.46 o
   7   4   2     3362.24     3354.06     35.89 o
   8   4   2     1364.49     1397.70     20.44 o
   9   4   2      170.28      162.08      7.41 o
  10   4   2        1.61        2.18      6.31 o
  11   4   2     1371.18     1431.74     28.53 o
  12   4   2       78.36       73.63      9.45 o
  13   4   2      375.55      398.85     16.60 o
  14   4   2      366.02      410.07     18.28 o
  15   4   2      101.16      103.86     12.09 o
  16   4   2      121.41      116.47     14.70 o
  17   4   2      327.40      374.22     20.68 o
 -17   5   2       10.64       22.48     13.66 o
 -16   5   2       59.59       48.00     14.51 o
 -15   5   2        2.30       34.26     19.57 o
 -14   5   2       35.78       48.05     14.03 o
 -13   5   2     1527.21     1593.94     40.95 o
 -12   5   2      461.86      454.37     17.09 o
 -11   5   2       48.96       42.36      8.13 o
 -10   5   2      208.73      210.97     11.79 o
  -9   5   2      278.57      307.34     14.48 o
  -8   5   2       41.31       43.75      5.71 o
  -7   5   2      999.66     1002.28     16.48 o
  -6   5   2      466.66      523.87     10.88 o
  -5   5   2       12.81       10.31      3.02 o
  -4   5   2     1958.49     2012.96     23.74 o
  -3   5   2     3421.16     3325.76     34.88 o
  -2   5   2      103.54      105.55      4.23 o
  -1   5   2     2099.28     2050.90     22.69 o
   0   5   2      165.14      141.52      4.02 o
   1   5   2      400.66      406.57      7.39 o
   2   5   2      754.28      774.80     10.61 o
   3   5   2     2109.53     2015.37     21.51 o
   4   5   2       32.91       36.97      3.29 o
   5   5   2     1903.83     1943.14     23.13 o
   6   5   2      957.13      940.69     15.08 o
   7   5   2      119.02      122.67      6.80 o
   8   5   2      106.27      124.46      6.72 o
   9   5   2       38.47       30.56      6.11 o
  10   5   2       29.96       14.94     11.97 o
  11   5   2      155.61      163.22     14.32 o
  12   5   2      975.18      967.28     25.78 o
  13   5   2      440.08      446.37     18.97 o
  14   5   2       25.21       28.27     10.87 o
  15   5   2      309.35      351.95     38.05 o
  16   5   2       12.33       17.71     16.23 o
 -16   6   2        7.75      -13.71     13.71 o
 -15   6   2       19.14        7.75     14.15 o
 -14   6   2      529.76      673.80     32.63 o
 -13   6   2        8.23        2.98      8.78 o
 -12   6   2      404.51      423.13     34.16 o
 -11   6   2       57.34       58.80      8.94 o
 -10   6   2        1.50       -5.79      5.79 o
  -9   6   2        2.76       -5.28     16.14 o
  -8   6   2      440.63      448.07     22.37 o
  -7   6   2     1216.45     1211.74     27.67 o
  -6   6   2      724.91      744.02     23.58 o
  -5   6   2      338.05      345.85     13.83 o
  -4   6   2      127.89      125.51      9.20 o
  -3   6   2      249.50      227.41      8.71 o
  -2   6   2     5629.24     5581.81     59.23 o
  -1   6   2      344.41      349.10     13.07 o
   0   6   2       41.73       37.88      6.09 o
   1   6   2       23.30       28.87      4.74 o
   2   6   2     1749.21     1686.48     20.05 o
   3   6   2     2093.79     1947.67     22.64 o
   4   6   2     2183.21     2226.84     27.54 o
   5   6   2       24.09       22.14      4.63 o
   6   6   2      155.07      147.22      7.58 o
   7   6   2        0.58        3.64      5.15 o
   8   6   2      336.73      398.11     17.13 o
   9   6   2        5.92        2.81      7.79 o
  10   6   2      421.93      413.79     16.59 o
  11   6   2        0.24        3.87     10.67 o
  12   6   2        1.51       -2.19     12.05 o
  13   6   2       71.91       84.61     27.26 o
  14   6   2      831.11      817.49     33.71 o
  15   6   2       14.55       19.14     18.43 o
 -14   7   2       15.24        0.83     14.84 o
 -13   7   2      279.30      309.94     28.96 o
 -12   7   2       11.97       -2.85     11.61 o
 -11   7   2       68.35       74.47     10.72 o
 -10   7   2      431.08      419.31     19.99 o
  -9   7   2      345.50      369.17     13.91 o
  -8   7   2      117.48      120.76     10.32 o
  -7   7   2      658.31      720.38     18.67 o
  -6   7   2     1000.89     1008.04     23.74 o
  -5   7   2       60.14       75.22     16.89 o
  -4   7   2      298.92      357.42     30.79 o
  -3   7   2     1373.03     1241.49     30.66 o
  -2   7   2      716.08      693.20     22.35 o
  -1   7   2       64.82       52.51     11.02 o
   0   7   2      665.26      594.43     35.76 o
   1   7   2       61.34       46.70     22.76 o
   2   7   2        6.69      -13.77     14.46 o
   3   7   2     1469.42     1419.63     30.13 o
   4   7   2       24.34       16.42     14.67 o
   5   7   2      995.75      970.69     26.77 o
   6   7   2      295.87      311.64     13.39 o
   7   7   2     1354.66     1402.97     52.80 o
   8   7   2      193.35      204.57     17.22 o
   9   7   2     1049.24     1136.73     54.09 o
  10   7   2        0.37        7.28     18.02 o
  11   7   2       58.61       88.88     27.16 o
  12   7   2        5.95        2.80     12.67 o
  13   7   2      133.10      184.82     38.19 o
  14   7   2        2.02       -4.45     12.92 o
 -12   8   2        6.97       -0.21     29.11 o
 -11   8   2      140.43      133.14     20.73 o
 -10   8   2      117.59      116.77     33.53 o
  -9   8   2      557.48      655.77     70.40 o
  -8   8   2      252.16      300.78     26.05 o
  -7   8   2      169.31      212.68     64.27 o
  -6   8   2      218.04      214.99     22.45 o
  -5   8   2       31.96       38.46     13.64 o
  -4   8   2       94.16      110.65     17.59 o
  -3   8   2       92.70       91.04     20.66 o
  -2   8   2      437.74      431.61     29.17 o
  -1   8   2      118.22      116.27     13.52 o
   0   8   2      115.11      107.97     18.66 o
   1   8   2      560.63      508.46     45.79 o
   2   8   2      320.38      313.79     18.97 o
   3   8   2       83.29       80.35     14.18 o
   4   8   2      105.20      128.38     17.98 o
   5   8   2       85.34       72.08     23.16 o
   6   8   2        3.50        4.90     19.89 o
   7   8   2      254.80      292.50     42.67 o
   8   8   2       75.29       85.38     12.58 o
   9   8   2        4.50       -1.21     10.41 o
  10   8   2      105.59      110.77     24.12 o
  11   8   2       62.17      103.15     15.54 o
  12   8   2        7.02       -4.31     10.84 o
 -10   9   2      309.06      288.70     65.05 o
  -9   9   2       13.76       33.07     29.76 o
  -8   9   2        5.87       39.43     30.04 o
  -7   9   2       61.74       73.22     30.67 o
  -6   9   2      334.84      380.90     30.56 o
  -5   9   2      222.96      219.86     23.15 o
  -4   9   2      185.48      211.48     30.98 o
  -3   9   2       29.86       27.54     13.70 o
  -2   9   2      103.36      141.42     24.87 o
  -1   9   2        0.47        1.78     10.83 o
   0   9   2      518.65      509.99     29.43 o
   1   9   2       68.69      101.79     16.83 o
   2   9   2      202.97      238.45     22.52 o
   3   9   2        0.93       17.85     17.06 o
   4   9   2      182.81      169.60     30.67 o
   5   9   2        1.06       58.20     23.78 o
   6   9   2      190.40      229.67     36.30 o
   7   9   2        7.49       18.77     28.16 o
   8   9   2       84.61      149.58     30.90 o
   9   9   2        5.89       42.01     25.50 o
  -6  10   2       44.16       43.81     26.91 o
  -5  10   2      205.62      237.18     36.30 o
  -4  10   2        2.35        2.05     16.58 o
  -3  10   2      184.31      219.03     24.56 o
  -2  10   2       95.66      113.52     24.26 o
  -1  10   2      454.55      483.00     32.30 o
   0  10   2      140.11      128.70     22.84 o
   1  10   2      215.68      221.85     25.66 o
   2  10   2        4.56       23.78     22.53 o
   3  10   2        2.28       32.54     23.78 o
   4  10   2       46.92       58.83     25.03 o
   5  10   2        9.70       26.91     25.03 o
   6  10   2       10.10       71.97     27.54 o
 -19   0   3      177.46      180.31     19.87 o
 -17   0   3       48.02       73.95     16.22 o
 -15   0   3     1688.38     1636.23     44.33 o
 -13   0   3     1601.41     1507.16     39.23 o
 -11   0   3        7.87        8.00      5.67 o
  -9   0   3     2808.76     2516.24     39.78 o
  -7   0   3     6247.59     6402.19     85.02 o
  -5   0   3      340.28      345.14      9.86 o
  -3   0   3     2812.48     3067.72     43.67 o
  -1   0   3     7990.80     7855.94    288.12 o
   1   0   3     6171.83     6331.04     75.92 o
   3   0   3     1571.36     1481.05     18.51 o
   5   0   3      401.46      428.03      9.26 o
   7   0   3       59.85       45.23      4.40 o
   9   0   3     1366.02     1297.24     23.05 o
  11   0   3      414.79      397.82     16.19 o
  13   0   3     2333.70     2337.43     47.37 o
  15   0   3      366.16      341.49     18.17 o
  17   0   3       62.72       71.89     18.98 o
 -19   1   3       41.75       50.14     11.97 o
 -18   1   3       34.07       47.19     11.00 o
 -17   1   3       16.75        7.19      8.48 o
 -16   1   3       35.77       28.57      9.29 o
 -15   1   3        2.71       11.06      7.48 o
 -14   1   3     1536.32     1484.36     28.66 o
 -13   1   3      418.33      371.07     13.74 o
 -12   1   3      139.74      128.40      8.20 o
 -11   1   3       25.09       16.41      4.32 o
 -10   1   3     1819.61     1778.93     23.15 o
  -9   1   3     1077.54     1125.16     16.06 o
  -8   1   3     8455.47     8338.18     77.57 o
  -7   1   3     1234.45     1199.88     15.40 o
  -6   1   3     6962.24     7466.52     71.06 o
  -5   1   3       32.43       52.36      3.31 o
  -4   1   3    28108.04    30609.94    284.68 o
  -3   1   3      884.57      945.58     13.48 o
  -2   1   3      746.25      899.66     12.59 o
  -1   1   3    28055.14    29030.46    324.31 o
   0   1   3    14007.42    15034.30    127.29 o
   1   1   3     2308.34     2552.22     21.61 o
   2   1   3    55263.35    58308.96    436.16 o
   3   1   3    11576.62    12976.59     97.58 o
   4   1   3     1720.09     1759.74     16.66 o
   5   1   3     8657.94     9243.88     73.33 o
   6   1   3     2068.09     2239.92     21.60 o
   7   1   3       27.41       21.99      2.99 o
   8   1   3     2598.17     2476.41     25.43 o
   9   1   3       88.41       73.90      4.15 o
  10   1   3     1197.69     1251.98     17.32 o
  11   1   3      520.71      528.49     11.99 o
  12   1   3     1581.15     1586.26     24.97 o
  13   1   3      423.32      439.49     13.87 o
  14   1   3      400.19      415.42     13.90 o
  15   1   3        1.10       -6.97      6.97 o
  16   1   3      109.48      103.31     11.47 o
  17   1   3      159.65      162.98     14.68 o
  18   1   3      285.15      298.21     21.22 o
 -19   2   3       19.07       -7.66     19.85 o
 -18   2   3      223.54      249.16     18.09 o
 -17   2   3       46.63       37.37      9.76 o
 -16   2   3       66.04       89.47     10.43 o
 -15   2   3      141.98      152.10     11.08 o
 -14   2   3        0.22       -4.94      6.27 o
 -13   2   3      258.11      203.02     11.29 o
 -12   2   3      354.89      356.82     11.51 o
 -11   2   3      439.96      465.18     12.04 o
 -10   2   3     2549.74     2599.61     30.42 o
  -9   2   3      891.51      859.68     13.87 o
  -8   2   3      803.02      788.00     12.51 o
  -7   2   3      149.74      138.77      5.17 o
  -6   2   3     8836.00     9224.83     87.02 o
  -5   2   3    11310.84    12453.38    119.27 o
  -4   2   3     1328.99     1293.27     14.12 o
  -3   2   3     3760.32     3799.32     38.24 o
  -2   2   3       56.58       84.99      3.87 o
  -1   2   3     3692.56     3861.09     51.68 o
   0   2   3     2553.97     2424.61     24.58 o
   1   2   3     2067.49     2215.66     21.86 o
   2   2   3       60.30       54.10      2.19 o
   3   2   3     1989.72     2097.96     19.21 o
   4   2   3     3667.77     3566.78     30.26 o
   5   2   3      117.70      115.54      3.75 o
   6   2   3     5575.45     5772.34     49.29 o
   7   2   3      234.34      227.60      5.82 o
   8   2   3     1340.76     1315.60     15.55 o
   9   2   3      904.31      899.36     13.27 o
  10   2   3     3144.56     3032.97     35.42 o
  11   2   3       11.06        9.68      4.69 o
  12   2   3       27.47       20.27      6.81 o
  13   2   3        2.95       -0.61      6.46 o
  14   2   3      458.58      441.84     15.91 o
  15   2   3      327.71      346.32     16.46 o
  16   2   3      313.99      341.08     17.97 o
  17   2   3        2.64       -4.28      8.77 o
  18   2   3       36.65       43.13     11.50 o
 -18   3   3        0.19       -9.84     10.81 o
 -17   3   3      284.71      286.84     20.35 o
 -16   3   3        1.57        2.83      7.78 o
 -15   3   3      186.63      178.57     12.12 o
 -14   3   3        0.52       -3.06      6.22 o
 -13   3   3       83.32       92.92      8.99 o
 -12   3   3       29.03       32.04      7.87 o
 -11   3   3     1532.43     1551.69     25.80 o
 -10   3   3      852.17      870.00     15.23 o
  -9   3   3      162.62      142.55      6.44 o
  -8   3   3      137.05      116.63      5.17 o
  -7   3   3      206.70      194.61      5.86 o
  -6   3   3      546.87      546.58     10.15 o
  -5   3   3     4168.96     4187.28     41.10 o
  -4   3   3      348.53      351.78      8.49 o
  -3   3   3      449.12      565.78      8.25 o
  -2   3   3       26.13       35.95      3.12 o
  -1   3   3      404.49      552.00      9.60 o
   0   3   3        8.51        9.52      1.69 o
   1   3   3     3718.25     3670.47     39.44 o
   2   3   3        0.15       -0.83      1.93 o
   3   3   3     2901.25     2861.58     25.69 o
   4   3   3     6179.53     6520.76     54.51 o
   5   3   3     4196.83     4471.83     41.02 o
   6   3   3     1602.42     1761.54     19.51 o
   7   3   3      666.67      688.30     11.09 o
   8   3   3       27.13       24.92      3.66 o
   9   3   3     1653.47     1646.03     22.23 o
  10   3   3      203.61      216.33      8.42 o
  11   3   3       13.87        7.89      5.72 o
  12   3   3      431.63      406.01     17.33 o
  13   3   3       49.15       61.31      8.41 o
  14   3   3       54.08       48.06      9.09 o
  15   3   3      425.23      435.67     17.31 o
  16   3   3       47.59       45.09     13.08 o
  17   3   3      461.70      492.83     28.05 o
 -18   4   3       35.89       30.83     13.30 o
 -17   4   3      177.04      195.67     17.83 o
 -16   4   3      175.92      179.17     16.20 o
 -15   4   3      138.91      144.85     12.23 o
 -14   4   3       61.09       55.96     10.63 o
 -13   4   3      150.49      137.31     14.13 o
 -12   4   3     1168.75     1161.15     25.80 o
 -11   4   3       57.44       51.40      6.74 o
 -10   4   3      853.47      861.04     19.15 o
  -9   4   3     2102.75     1994.24     25.73 o
  -8   4   3      442.48      449.37      9.99 o
  -7   4   3       26.57       20.80      4.00 o
  -6   4   3     3441.69     3323.84     35.07 o
  -5   4   3     2815.93     2930.83     31.74 o
  -4   4   3      297.05      274.55      7.33 o
  -3   4   3     2664.50     2829.79     30.32 o
  -2   4   3     1201.98     1164.49     15.19 o
  -1   4   3      979.49      986.43     15.39 o
   0   4   3     9622.13     9781.98     86.73 o
   1   4   3      414.06      485.66      7.34 o
   2   4   3       97.90       93.73      4.25 o
   3   4   3      760.20      863.29     12.44 o
   4   4   3    11733.00    12080.93    104.07 o
   5   4   3      224.19      242.46      7.12 o
   6   4   3     6430.92     6603.19     61.48 o
   7   4   3     1415.73     1491.78     19.67 o
   8   4   3       74.72       86.02      6.20 o
   9   4   3        4.15        2.75      3.94 o
  10   4   3      867.45      935.40     20.38 o
  11   4   3       19.91       23.43      7.16 o
  12   4   3      568.55      615.40     19.59 o
  13   4   3      246.50      286.46     15.00 o
  14   4   3       32.31       41.73      9.93 o
  15   4   3       99.45      103.02     12.90 o
  16   4   3      263.18      280.86     17.23 o
  17   4   3       27.61       15.60     12.46 o
 -17   5   3       23.82       28.00     14.35 o
 -16   5   3       22.59       28.58     14.13 o
 -15   5   3       36.93       35.63     15.83 o
 -14   5   3      529.68      571.24     27.73 o
 -13   5   3     1117.20     1014.01     44.40 o
 -12   5   3      247.56      205.44     11.62 o
 -11   5   3       82.95       77.26      8.45 o
 -10   5   3       92.32      102.53     13.15 o
  -9   5   3        0.76       -4.15      5.82 o
  -8   5   3       88.90       98.81      7.37 o
  -7   5   3      570.05      584.90     12.15 o
  -6   5   3      304.05      250.61      9.67 o
  -5   5   3     1607.13     1566.45     21.41 o
  -4   5   3     2392.42     2347.90     27.73 o
  -3   5   3       60.47       88.15      4.83 o
  -2   5   3     1053.26     1093.22     15.68 o
  -1   5   3     1873.48     1947.30     25.40 o
   0   5   3        0.84        3.57      2.81 o
   1   5   3      337.54      310.30      7.71 o
   2   5   3      804.37      713.92     11.14 o
   3   5   3       18.49       21.87      2.99 o
   4   5   3     1408.20     1411.09     17.85 o
   5   5   3     1020.94     1028.49     15.14 o
   6   5   3      901.52      905.43     17.54 o
   7   5   3      948.42      892.51     17.22 o
   8   5   3      480.56      484.83     11.45 o
   9   5   3       97.59      119.98      9.42 o
  10   5   3       27.44       27.76     12.57 o
  11   5   3      789.31      777.67     24.62 o
  12   5   3      534.29      575.85     20.58 o
  13   5   3        1.39        5.21     11.59 o
  14   5   3      538.81      608.06     22.78 o
  15   5   3       56.59       56.62     11.76 o
  16   5   3        0.00       21.98     12.43 o
 -16   6   3       65.79       90.61     16.78 o
 -15   6   3      154.96      147.76     19.96 o
 -14   6   3        1.08        9.79     16.48 o
 -13   6   3      359.83      325.48     29.54 o
 -12   6   3       17.53       15.21      8.70 o
 -11   6   3       19.75        9.17      6.47 o
 -10   6   3      104.73       98.36      8.72 o
  -9   6   3      536.73      566.90     28.12 o
  -8   6   3        6.68       10.58      8.07 o
  -7   6   3      225.59      251.40      9.11 o
  -6   6   3      194.32      215.33     10.05 o
  -5   6   3       12.44       18.26      4.42 o
  -4   6   3      159.25      176.85     11.42 o
  -3   6   3     1943.01     2001.20     29.00 o
  -2   6   3       12.20        1.57      5.77 o
  -1   6   3      199.51      205.50     13.25 o
   0   6   3        1.32       -1.77      5.40 o
   1   6   3     1030.09     1045.97     20.86 o
   2   6   3      942.31      893.33     21.81 o
   3   6   3     1092.92     1132.72     16.23 o
   4   6   3        4.65        1.38      4.48 o
   5   6   3        7.68        3.45      4.50 o
   6   6   3      220.58      202.53     10.99 o
   7   6   3     1357.22     1390.92     29.10 o
   8   6   3       50.12       57.26     14.10 o
   9   6   3       49.54       46.23     10.08 o
  10   6   3       89.78       99.98     11.94 o
  11   6   3       13.41        5.04     10.83 o
  12   6   3        7.86       17.18     10.93 o
  13   6   3      622.63      668.72     29.26 o
  14   6   3        4.86       19.61     17.65 o
  15   6   3      176.01      181.30     31.58 o
 -14   7   3       42.22       40.74     27.78 o
 -13   7   3       10.54        4.95     12.27 o
 -12   7   3       31.63       15.11     11.70 o
 -11   7   3      316.63      324.44     20.23 o
 -10   7   3      359.72      375.22     20.28 o
  -9   7   3       32.25       29.96      7.36 o
  -8   7   3     1031.96     1072.42     23.88 o
  -7   7   3      777.11      818.70     22.72 o
  -6   7   3       20.83       43.34     18.90 o
  -5   7   3       57.56       76.94     13.42 o
  -4   7   3     3608.91     3480.39     67.66 o
  -3   7   3       41.39       64.83     10.42 o
  -2   7   3      566.61      555.19     19.61 o
  -1   7   3      456.43      403.79     25.29 o
   0   7   3       18.67       -6.93     21.14 o
   1   7   3       14.97       -2.96     15.60 o
   2   7   3     1241.35     1200.30     27.60 o
   3   7   3       70.92       77.31     15.93 o
   4   7   3      954.78      930.14     29.47 o
   5   7   3      532.96      513.63     20.96 o
   6   7   3      424.97      419.43     18.47 o
   7   7   3      253.49      214.11     14.13 o
   8   7   3      968.68      988.50     29.34 o
   9   7   3       47.67       26.01     10.33 o
  10   7   3       57.88       82.76     13.82 o
  11   7   3       55.59       77.56     13.71 o
  12   7   3      232.38      264.48     30.08 o
  13   7   3        1.55       10.36     19.06 o
 -12   8   3       87.50      126.55     52.33 o
 -11   8   3      105.92       88.30     73.62 o
 -10   8   3      463.23      526.30     50.64 o
  -9   8   3      286.83      297.55     38.06 o
  -8   8   3      197.96      262.97     24.30 o
  -7   8   3       69.27       98.77     18.71 o
  -6   8   3      278.69      315.46     19.40 o
  -5   8   3      178.14      159.36     18.69 o
  -4   8   3      155.19      157.71     14.45 o
  -3   8   3      774.16      751.13     57.48 o
  -2   8   3        2.12        2.48      8.82 o
  -1   8   3       11.90        4.41     18.73 o
   0   8   3      144.54      126.66     17.94 o
   1   8   3      891.25      907.48     30.65 o
   2   8   3       19.85       14.56     22.68 o
   3   8   3       77.28       93.35     22.59 o
   4   8   3       94.27       89.38     39.43 o
   5   8   3       22.18        7.18     30.67 o
   6   8   3      327.73      371.00     57.97 o
   7   8   3       99.63       91.95     12.53 o
   8   8   3      175.36      165.26     20.20 o
   9   8   3      119.23      142.13     15.62 o
  10   8   3       26.44       34.05     13.23 o
  11   8   3        0.69        6.70     11.70 o
  12   8   3       14.03       19.36     12.65 o
 -10   9   3       44.71       93.23     34.29 o
  -9   9   3        1.11        6.88     28.16 o
  -8   9   3       15.90       51.94     33.79 o
  -7   9   3      180.30      210.38     25.12 o
  -6   9   3       16.45       50.81     25.03 o
  -5   9   3      208.46      258.24     24.41 o
  -4   9   3        6.33       -9.05     13.46 o
  -3   9   3      140.12      161.93     21.90 o
  -2   9   3       51.74       47.32     17.52 o
  -1   9   3      248.87      276.35     24.53 o
   0   9   3       64.05       55.20     14.34 o
   1   9   3       89.92       98.24     16.93 o
   2   9   3        0.42       -8.04     12.20 o
   3   9   3      120.52      165.84     30.04 o
   4   9   3        6.08       54.45     24.41 o
   5   9   3      128.11      157.71     30.67 o
   6   9   3        8.46        8.14     26.91 o
   7   9   3       63.58       60.08     28.79 o
   8   9   3        2.24       22.03     24.41 o
   9   9   3       92.26      142.76     32.35 o
  -6  10   3      175.62      199.64     35.67 o
  -5  10   3        7.90       35.65     21.59 o
  -4  10   3       21.04       14.92     25.97 o
  -3  10   3        0.36       27.64     15.22 o
  -2  10   3      382.14      393.52     37.51 o
  -1  10   3       75.30      116.82     23.02 o
   0  10   3      548.39      597.67     34.63 o
   1  10   3       26.27       46.94     24.41 o
   2  10   3        7.89       18.15     20.03 o
   3  10   3      149.26      135.80     29.41 o
   4  10   3       33.25       27.54     22.53 o
   5  10   3        0.72        3.13     24.41 o
   6  10   3      282.50      320.98     43.18 o
 -18   0   4        5.97       -0.53     18.76 o
 -16   0   4     1395.08     1433.95     42.70 o
 -14   0   4      828.13      797.06     28.16 o
 -12   0   4       21.85       21.92      7.03 o
 -10   0   4     3503.21     3293.10     52.95 o
  -8   0   4     7052.50     7166.79     99.52 o
  -6   0   4     3668.83     3571.22     52.51 o
  -4   0   4       24.82       52.40      4.44 o
  -2   0   4     9557.79     9143.85    194.87 o
   0   0   4     3650.17     3806.89     44.33 o
   2   0   4      263.67      258.71      9.09 o
   4   0   4     1254.81     1233.09     16.91 o
   6   0   4     1923.69     2537.39     33.00 o
   8   0   4     1516.12     1414.60     22.55 o
  10   0   4      922.01      841.04     19.96 o
  12   0   4     4939.31     4867.91     87.47 o
  14   0   4      327.93      328.59     16.71 o
  16   0   4      621.46      539.11     25.76 o
  18   0   4      570.56      581.35     37.58 o
 -19   1   4       28.36       38.71     10.12 o
 -18   1   4       15.22        0.17      9.72 o
 -17   1   4      192.37      198.27     15.27 o
 -16   1   4      200.20      196.52     14.22 o
 -15   1   4     1030.54     1026.48     24.68 o
 -14   1   4       44.42       51.79      7.65 o
 -13   1   4       19.92       17.94      6.23 o
 -12   1   4      234.25      241.43      9.82 o
 -11   1   4      241.72      214.69      8.25 o
 -10   1   4      127.91      137.23      6.29 o
  -9   1   4     5381.97     5441.17     53.38 o
  -8   1   4     2383.13     2302.95     25.74 o
  -7   1   4     4930.73     5096.30     49.11 o
  -6   1   4     6825.91     7171.98     68.41 o
  -5   1   4     7614.28     7018.03     67.32 o
  -4   1   4      616.79      679.45      9.72 o
  -3   1   4     7602.56     8568.84     94.62 o
  -2   1   4    20473.92    21717.64    211.91 o
  -1   1   4     1013.67      989.28     13.00 o
   0   1   4    10790.74    11637.35     87.88 o
   1   1   4     9607.21    10282.20     77.89 o
   2   1   4     6231.11     7484.29     61.76 o
   3   1   4        4.92       12.68      1.69 o
   4   1   4    12979.44    13915.17    103.47 o
   5   1   4       48.54       28.85      2.30 o
   6   1   4      818.96      743.22      9.75 o
   7   1   4     5719.79     5906.22     51.85 o
   8   1   4      714.53      713.35     10.75 o
   9   1   4      591.26      610.21     11.03 o
  10   1   4     2093.99     2099.26     25.92 o
  11   1   4     2901.39     2904.29     37.99 o
  12   1   4       90.48       82.98      6.89 o
  13   1   4       92.83       76.61      7.29 o
  14   1   4        1.35        0.43      6.96 o
  15   1   4      532.37      532.82     17.64 o
  16   1   4       55.71       83.46     11.55 o
  17   1   4      283.88      301.44     17.97 o
  18   1   4        5.15       11.82     10.09 o
 -19   2   4      295.85      325.77     22.75 o
 -18   2   4        8.25       -2.12     10.74 o
 -17   2   4       40.31       45.51      9.71 o
 -16   2   4      128.55      126.56     11.87 o
 -15   2   4        2.02        0.16      7.16 o
 -14   2   4       80.91       82.42      8.70 o
 -13   2   4      459.99      448.12     15.28 o
 -12   2   4        1.36       -2.41      4.52 o
 -11   2   4      451.80      454.26     12.74 o
 -10   2   4      723.27      670.82     13.11 o
  -9   2   4      943.20      941.91     14.91 o
  -8   2   4      405.54      425.64      9.51 o
  -7   2   4     5620.96     5307.53     55.16 o
  -6   2   4    12268.81    13320.13    128.42 o
  -5   2   4     7114.76     7553.90     78.01 o
  -4   2   4     1884.84     1748.31     20.48 o
  -3   2   4      432.07      393.88      7.02 o
  -2   2   4     3348.48     3294.86     33.34 o
  -1   2   4     7603.80     7795.35     71.39 o
   0   2   4     2946.80     2985.23     29.07 o
   1   2   4        0.28        5.38      1.83 o
   2   2   4    15025.36    16187.35    125.76 o
   3   2   4     5573.98     5224.96     44.79 o
   4   2   4        1.12        1.92      1.81 o
   5   2   4     7534.07     7861.65     61.92 o
   6   2   4      735.05      781.31     10.54 o
   7   2   4      547.10      549.87      8.71 o
   8   2   4     4057.21     4187.40     39.42 o
   9   2   4     2025.82     1967.79     23.52 o
  10   2   4       20.66        8.92      4.11 o
  11   2   4        5.54       -0.03      4.05 o
  12   2   4        3.13       -1.93      6.05 o
  13   2   4        1.83       -2.59      5.67 o
  14   2   4      524.97      500.11     17.43 o
  15   2   4      488.03      509.12     19.39 o
  16   2   4       11.15        1.41      9.48 o
  17   2   4       46.52       43.85     11.19 o
  18   2   4       52.14       50.81     12.10 o
 -18   3   4      103.96       91.38     14.90 o
 -17   3   4       39.80       29.74      9.78 o
 -16   3   4       47.22       59.61      9.82 o
 -15   3   4       18.64       17.91      7.66 o
 -14   3   4      189.31      173.75     11.75 o
 -13   3   4       16.39       11.54      6.71 o
 -12   3   4     1117.63     1092.31     20.86 o
 -11   3   4       14.72        6.27      4.76 o
 -10   3   4       37.13       29.08      5.05 o
  -9   3   4       27.05       30.92      4.51 o
  -8   3   4      564.36      549.09      9.95 o
  -7   3   4        8.65        3.90      2.90 o
  -6   3   4     8885.14     9307.34     90.86 o
  -5   3   4      298.16      299.13      6.62 o
  -4   3   4       13.23       12.78      4.68 o
  -3   3   4     1457.33     1673.89     17.95 o
  -2   3   4       18.31       29.77      3.10 o
  -1   3   4      618.63      668.81     11.39 o
   0   3   4     1423.77     1499.80     15.65 o
   1   3   4       96.54       73.13      3.30 o
   2   3   4     2023.98     1884.05     19.85 o
   3   3   4     7935.92     9294.24     76.68 o
   4   3   4    24020.42    25582.32    194.49 o
   5   3   4     1504.67     1726.52     18.14 o
   6   3   4      210.95      183.90      5.37 o
   7   3   4      136.19      127.87      4.61 o
   8   3   4     1648.60     1661.26     19.67 o
   9   3   4       61.04       47.12      7.15 o
  10   3   4      484.64      476.78     12.35 o
  11   3   4      349.34      347.12     14.09 o
  12   3   4        0.18        2.98      7.57 o
  13   3   4       41.00       43.21      8.21 o
  14   3   4      481.09      453.50     17.67 o
  15   3   4        0.91        3.64      8.34 o
  16   3   4      362.23      394.50     20.07 o
  17   3   4       51.43       48.56     13.78 o
 -18   4   4       16.79       23.13     12.44 o
 -17   4   4        2.39       -9.89      9.89 o
 -16   4   4       47.79       54.66     12.83 o
 -15   4   4      127.85      139.49     11.96 o
 -14   4   4       23.57       31.94      8.33 o
 -13   4   4      992.00      992.24     27.72 o
 -12   4   4        0.27       -2.16      7.95 o
 -11   4   4      241.60      229.56     11.77 o
 -10   4   4       33.66       33.00      5.86 o
  -9   4   4      933.03      960.19     16.11 o
  -8   4   4      138.88      153.98      6.54 o
  -7   4   4     1954.25     2079.52     25.72 o
  -6   4   4     1887.86     1844.57     21.47 o
  -5   4   4       52.44       54.24      3.80 o
  -4   4   4     3489.95     3386.54     37.34 o
  -3   4   4     4831.50     4738.00     60.86 o
  -2   4   4       18.12       25.98      3.50 o
  -1   4   4     2101.22     1975.99     27.23 o
   0   4   4      247.46      233.65      6.66 o
   1   4   4      206.02      233.97      6.02 o
   2   4   4     3977.96     4207.01     39.93 o
   3   4   4      965.47      840.48     12.83 o
   4   4   4      960.49      905.61     13.17 o
   5   4   4     5412.15     5544.75     51.42 o
   6   4   4     1185.22     1157.99     17.31 o
   7   4   4        0.63        1.57      3.10 o
   8   4   4      484.94      483.34     11.21 o
   9   4   4     2595.28     2588.51     35.62 o
  10   4   4        2.23       -8.08      8.08 o
  11   4   4        4.73        2.22      6.96 o
  12   4   4      227.20      226.54     14.39 o
  13   4   4      170.99      166.12     12.73 o
  14   4   4      200.48      206.16     21.79 o
  15   4   4      204.44      205.24     15.49 o
  16   4   4       64.79       69.05     11.56 o
  17   4   4       44.68       34.25     17.19 o
 -17   5   4       37.11       46.65     12.72 o
 -16   5   4       96.17       91.02     14.25 o
 -15   5   4      402.51      429.34     23.54 o
 -14   5   4      688.43      656.99     27.16 o
 -13   5   4      305.71      300.66     17.17 o
 -12   5   4        8.93       14.84      8.60 o
 -11   5   4       94.24       90.15     15.39 o
 -10   5   4       34.52       20.92      8.04 o
  -9   5   4      518.51      517.11     23.33 o
  -8   5   4       91.81       91.15      7.81 o
  -7   5   4      216.43      220.33      9.14 o
  -6   5   4      983.80      972.37     15.45 o
  -5   5   4     1738.88     1648.45     21.99 o
  -4   5   4        1.45        4.55      3.78 o
  -3   5   4     1061.86     1010.78     18.02 o
  -2   5   4     2494.72     2464.78     31.65 o
  -1   5   4       76.96       83.07      5.10 o
   0   5   4     3339.72     3465.33     37.85 o
   1   5   4       15.61        4.57      3.64 o
   2   5   4      102.90       98.57      7.53 o
   3   5   4      382.51      409.37      8.36 o
   4   5   4     1671.16     1603.83     19.64 o
   5   5   4      984.43     1023.13     16.48 o
   6   5   4      114.08      107.91      8.69 o
   7   5   4      313.68      375.44     10.51 o
   8   5   4      194.46      176.70      8.25 o
   9   5   4       19.92        7.60      6.53 o
  10   5   4      906.52      870.54     22.77 o
  11   5   4      932.22      948.46     24.91 o
  12   5   4        3.51        2.39      8.90 o
  13   5   4      796.48      865.60     25.13 o
  14   5   4      353.26      339.74     19.52 o
  15   5   4       23.41       21.88     12.06 o
  16   5   4       16.51       13.21     16.85 o
 -16   6   4      305.50      293.23     23.30 o
 -15   6   4       69.50       75.06     14.91 o
 -14   6   4      275.43      285.01     24.19 o
 -13   6   4        5.85       18.71     10.59 o
 -12   6   4        1.40       -7.72      8.23 o
 -11   6   4        3.62        1.62      7.21 o
 -10   6   4      388.88      443.24     27.71 o
  -9   6   4       23.08        5.10     15.57 o
  -8   6   4      589.14      630.98     17.75 o
  -7   6   4      134.44      119.06      6.96 o
  -6   6   4      252.65      250.36     12.51 o
  -5   6   4       73.79       67.90      6.68 o
  -4   6   4     2461.69     2387.13     38.08 o
  -3   6   4        4.89       10.15      6.21 o
  -2   6   4      531.90      571.86     20.63 o
  -1   6   4       15.03       30.39      6.03 o
   0   6   4      948.39      952.73     18.82 o
   1   6   4       20.45       21.13      8.02 o
   2   6   4      761.14      728.09     22.48 o
   3   6   4       76.92       67.70      7.66 o
   4   6   4        0.34       -4.85      4.85 o
   5   6   4       35.53       31.41      6.24 o
   6   6   4     2276.48     2371.27     40.41 o
   7   6   4      227.57      212.81     18.77 o
   8   6   4       84.86       85.29     12.58 o
   9   6   4      344.00      324.91     17.80 o
  10   6   4      167.51      133.81     13.27 o
  11   6   4        1.87       -2.91      9.87 o
  12   6   4      496.90      513.92     23.72 o
  13   6   4       12.00       10.18     11.41 o
  14   6   4      140.85      192.37     19.03 o
  15   6   4        4.51        7.34     14.03 o
 -14   7   4        3.40      -14.16     14.16 o
 -13   7   4       10.12       10.01     20.09 o
 -12   7   4       63.77       48.33     13.54 o
 -11   7   4      508.45      530.56     21.33 o
 -10   7   4       11.93        0.42     14.87 o
  -9   7   4      914.05      989.31     36.43 o
  -8   7   4      219.56      234.97     17.62 o
  -7   7   4        7.78       25.39      7.70 o
  -6   7   4      100.73       83.85     10.54 o
  -5   7   4     2060.65     1966.50     44.07 o
  -4   7   4      235.51      241.34     15.72 o
  -3   7   4      459.74      521.48     21.60 o
  -2   7   4      608.23      597.52     20.95 o
  -1   7   4      619.76      571.38     23.05 o
   0   7   4      288.94      270.20     19.06 o
   1   7   4     1532.18     1554.40     35.35 o
   2   7   4      118.99       99.98     13.13 o
   3   7   4      516.27      478.05     22.03 o
   4   7   4      440.33      405.93     16.23 o
   5   7   4      262.55      261.17     15.11 o
   6   7   4      148.06      138.83     11.70 o
   7   7   4     1186.27     1187.03     46.41 o
   8   7   4       28.29       22.07     10.23 o
   9   7   4       74.76       68.62     11.68 o
  10   7   4        1.78       -2.52      9.75 o
  11   7   4        7.24        6.42     12.92 o
  12   7   4        3.03       16.88     12.29 o
  13   7   4      230.12      222.78     29.29 o
 -12   8   4       79.65       59.33     34.25 o
 -11   8   4      280.63      301.29     45.89 o
 -10   8   4      264.37      287.59     66.91 o
  -9   8   4      209.03      285.92     36.02 o
  -8   8   4       86.22      126.48     20.41 o
  -7   8   4      474.78      546.19     46.74 o
  -6   8   4       14.44       17.57     13.27 o
  -5   8   4      113.91      110.24     16.59 o
  -4   8   4      285.36      303.69     19.17 o
  -3   8   4       19.23       26.10      9.73 o
  -2   8   4       21.47       13.95     11.62 o
  -1   8   4        3.82       -3.77      8.91 o
   0   8   4      696.80      684.95     26.68 o
   1   8   4        0.78       -5.26     22.04 o
   2   8   4      237.08      249.95     17.96 o
   3   8   4      160.72      137.28     25.03 o
   4   8   4       23.06        3.30     19.09 o
   5   8   4      474.86      475.60     40.13 o
   6   8   4      147.08      168.19     19.33 o
   7   8   4        0.15       -5.64     10.21 o
   8   8   4      156.43      196.64     18.79 o
   9   8   4      213.09      217.31     20.63 o
  10   8   4        8.39        8.09     13.29 o
  11   8   4        1.14        3.08     10.62 o
 -10   9   4       18.57       80.26     36.49 o
  -9   9   4        0.17      -10.01     26.91 o
  -8   9   4      194.09      240.01     28.96 o
  -7   9   4        0.06       21.56     16.38 o
  -6   9   4      286.78      360.54     51.91 o
  -5   9   4        1.50       15.62     14.13 o
  -4   9   4       12.48       40.57     16.90 o
  -3   9   4        1.04        0.67     12.81 o
  -2   9   4      535.17      562.44     31.41 o
  -1   9   4       57.31       59.18     14.82 o
   0   9   4      233.97      271.88     23.34 o
   1   9   4        0.60       -2.60     11.67 o
   2   9   4       43.28       66.34     22.53 o
   3   9   4       32.51       49.44     21.90 o
   4   9   4      159.49      157.08     30.04 o
   5   9   4       10.13       26.91     23.16 o
   6   9   4       84.53       61.44     41.30 o
   7   9   4       10.98       10.10     19.74 o
   8   9   4      152.97      126.97     23.03 o
   9   9   4       14.21        2.11     35.60 o
  -6  10   4        2.61       17.25     16.24 o
  -5  10   4        1.24       34.93     20.34 o
  -4  10   4       57.22       55.40     20.65 o
  -3  10   4       12.12       70.74     17.48 o
  -2  10   4        0.63        5.83     22.84 o
  -1  10   4      678.05      678.25     45.71 o
   0  10   4        8.89       24.41     20.65 o
   1  10   4        0.77        3.13     19.40 o
   2  10   4      178.85      159.58     30.04 o
   3  10   4      143.61      209.65     34.42 o
   4  10   4        7.04       47.56     23.78 o
   5  10   4       76.09       73.22     27.54 o
 -19   0   5        4.46      -25.23     28.81 o
 -17   0   5     1867.12     1846.72     51.54 o
 -15   0   5      257.95      260.85     18.70 o
 -13   0   5      118.36      112.76     12.09 o
 -11   0   5      817.52      795.26     20.83 o
  -9   0   5      465.61      598.25     15.43 o
  -7   0   5     5852.41     6073.38     87.43 o
  -5   0   5     1201.44      934.08     17.68 o
  -3   0   5    15019.50    15316.22    203.82 o
  -1   0   5    12005.33    12411.93    266.69 o
   1   0   5    26652.96    27625.89    370.64 o
   3   0   5     5342.25     5556.79     64.23 o
   5   0   5      200.08      141.37      6.04 o
   7   0   5     3805.94     3869.49     48.94 o
   9   0   5      311.96      297.74     11.17 o
  11   0   5     3976.40     3956.01     73.33 o
  13   0   5       66.80       67.19     10.63 o
  15   0   5       36.17       32.25     11.29 o
  17   0   5      590.79      652.76     31.97 o
 -19   1   5       35.70       51.07     10.97 o
 -18   1   5      186.24      187.52     14.68 o
 -17   1   5      159.23      164.44     12.83 o
 -16   1   5      527.88      479.20     17.60 o
 -15   1   5      213.39      218.03     12.94 o
 -14   1   5       25.67       17.16      7.99 o
 -13   1   5      101.64      120.17      9.99 o
 -12   1   5      136.64      138.77      8.39 o
 -11   1   5       42.95       48.14      5.31 o
 -10   1   5     1396.02     1291.26     18.61 o
  -9   1   5      806.35      762.51     12.51 o
  -8   1   5      321.97      343.24      8.19 o
  -7   1   5     3331.75     3355.07     34.86 o
  -6   1   5    12331.45    13131.79    126.02 o
  -5   1   5      514.91      490.38      8.28 o
  -4   1   5      692.86      765.58     11.61 o
  -3   1   5     2851.84     2905.80     32.90 o
  -2   1   5      235.21      317.18      8.79 o
  -1   1   5     3628.33     3913.54     37.83 o
   0   1   5      203.26      151.30      8.15 o
   1   1   5     4979.72     5331.85     42.29 o
   2   1   5    13493.33    14621.75    116.25 o
   3   1   5     1530.32     1612.28     16.40 o
   4   1   5      124.48      108.76      3.47 o
   5   1   5      889.85      960.95     11.03 o
   6   1   5     1384.52     1295.79     13.97 o
   7   1   5      144.78      129.69      4.57 o
   8   1   5      482.27      460.74      8.31 o
   9   1   5     1624.05     1600.33     21.45 o
  10   1   5     3539.26     3527.36     39.01 o
  11   1   5      293.14      260.47      9.77 o
  12   1   5     1922.11     1917.21     29.80 o
  13   1   5        4.48        6.64      5.93 o
  14   1   5      127.62      121.79      9.63 o
  15   1   5       32.99       46.00      9.45 o
  16   1   5       36.09       55.76      9.57 o
  17   1   5        3.53       -8.18     10.46 o
  18   1   5      196.64      215.12     17.08 o
 -19   2   5        6.46        3.94     10.12 o
 -18   2   5       24.68       24.94     10.00 o
 -17   2   5      198.58      202.91     14.77 o
 -16   2   5        0.40       -7.70      7.70 o
 -15   2   5        8.65        9.71      7.29 o
 -14   2   5       45.25       41.23      7.51 o
 -13   2   5       57.69       50.53      7.93 o
 -12   2   5      357.48      335.63     11.51 o
 -11   2   5     1183.18     1118.07     18.37 o
 -10   2   5      430.07      396.69      9.74 o
  -9   2   5      826.88      847.22     13.49 o
  -8   2   5     6573.68     6506.74     70.49 o
  -7   2   5     1118.26     1034.11     15.20 o
  -6   2   5     3495.71     3614.98     39.65 o
  -5   2   5      997.96      867.41     12.49 o
  -4   2   5     2987.35     2979.40     34.15 o
  -3   2   5       99.90      106.36      3.76 o
  -2   2   5       63.39       40.20      2.56 o
  -1   2   5     2045.85     1946.35     22.61 o
   0   2   5     6611.35     7134.86     64.94 o
   1   2   5      890.56      855.09     10.98 o
   2   2   5     4359.14     4198.41     37.13 o
   3   2   5     1070.05     1097.35     11.84 o
   4   2   5     6340.53     6668.31     52.81 o
   5   2   5      237.43      197.23      4.74 o
   6   2   5      781.34      888.63     10.98 o
   7   2   5     2479.09     2495.94     25.11 o
   8   2   5     1880.16     1713.73     19.74 o
   9   2   5       65.76       60.39      5.26 o
  10   2   5       19.46       11.06      4.65 o
  11   2   5      693.26      657.46     15.74 o
  12   2   5        5.10       -2.45      5.74 o
  13   2   5      108.16      114.38      8.47 o
  14   2   5      663.55      653.29     17.41 o
  15   2   5       16.76        8.79      8.22 o
  16   2   5       10.32        8.86     10.59 o
  17   2   5      180.71      179.01     16.95 o
 -18   3   5       45.24       50.02     12.70 o
 -17   3   5        0.41       -4.45      9.38 o
 -16   3   5       13.46       24.61     10.39 o
 -15   3   5      319.42      305.73     17.03 o
 -14   3   5        6.72        7.67      6.27 o
 -13   3   5     1048.79     1016.31     21.70 o
 -12   3   5      163.57      157.53      8.98 o
 -11   3   5        0.97       -4.23      4.23 o
 -10   3   5       26.99       22.43      4.56 o
  -9   3   5     1401.17     1298.43     20.60 o
  -8   3   5       64.68       51.43      5.32 o
  -7   3   5     9166.87     9257.09    101.14 o
  -6   3   5      311.82      309.63      7.99 o
  -5   3   5      882.51      954.81     12.96 o
  -4   3   5     2039.99     2174.45     23.41 o
  -3   3   5     2454.84     2323.56     23.60 o
  -2   3   5        0.42        1.70      1.99 o
  -1   3   5     1252.13     1163.44     14.39 o
   0   3   5      178.09      222.89      5.01 o
   1   3   5     3720.27     3601.34     37.14 o
   2   3   5      183.75      158.05      4.62 o
   3   3   5     4164.39     3825.89     34.23 o
   4   3   5     7101.51     7409.16     61.50 o
   5   3   5      590.31      587.52      8.65 o
   6   3   5       35.46       45.70      3.06 o
   7   3   5     3401.41     3353.84     32.03 o
   8   3   5      299.64      301.60      7.19 o
   9   3   5      577.41      576.99     12.52 o
  10   3   5      250.24      232.80     11.64 o
  11   3   5       42.90       42.11      7.98 o
  12   3   5        3.53        0.96      6.62 o
  13   3   5      957.21      958.52     25.96 o
  14   3   5      100.10      112.93     10.79 o
  15   3   5      694.45      734.25     22.10 o
  16   3   5        5.62        4.26      9.48 o
  17   3   5        0.13       -2.73     10.62 o
 -18   4   5       97.28      102.72     14.30 o
 -17   4   5      160.37      154.39     18.45 o
 -16   4   5       32.19       45.95     10.38 o
 -15   4   5       11.96       10.79      8.20 o
 -14   4   5      518.39      506.69     18.37 o
 -13   4   5       41.68       27.28      7.80 o
 -12   4   5      373.13      353.07     17.18 o
 -11   4   5      104.17      106.15      9.48 o
 -10   4   5      153.11      160.25      9.50 o
  -9   4   5        1.70       -0.82      4.37 o
  -8   4   5      960.65      966.08     17.11 o
  -7   4   5       72.50       75.68      4.96 o
  -6   4   5      343.12      309.15      8.57 o
  -5   4   5       21.34        9.75      2.80 o
  -4   4   5     2596.75     2628.01     30.65 o
  -3   4   5        9.85        9.52      3.49 o
  -2   4   5     8869.87     9079.28    105.26 o
  -1   4   5      189.77      138.91      5.82 o
   0   4   5        1.61        3.52      3.62 o
   1   4   5     2400.68     2554.39     26.91 o
   2   4   5     1255.54     1031.81     13.32 o
   3   4   5      158.74      148.14      5.05 o
   4   4   5     5708.60     6096.79     54.52 o
   5   4   5      534.38      533.33      9.28 o
   6   4   5       15.28       10.88      3.22 o
   7   4   5      133.29      132.68      5.76 o
   8   4   5     2972.82     2956.52     35.90 o
   9   4   5      763.47      749.76     22.45 o
  10   4   5      135.48      141.21     10.44 o
  11   4   5        2.23        7.29      6.55 o
  12   4   5      113.51      119.05     10.87 o
  13   4   5      122.65      137.02     13.52 o
  14   4   5      450.45      497.04     19.84 o
  15   4   5        1.48       -7.60      9.98 o
  16   4   5        1.15       -9.15      9.15 o
 -17   5   5       69.52       69.34     15.18 o
 -16   5   5      225.24      216.05     17.34 o
 -15   5   5      237.92      241.98     15.68 o
 -14   5   5       37.39       57.21     10.18 o
 -13   5   5       93.44      110.27     11.29 o
 -12   5   5      131.56      141.24     13.04 o
 -11   5   5        1.90       -7.50      7.50 o
 -10   5   5      449.32      402.81     21.08 o
  -9   5   5      153.76      164.58     14.09 o
  -8   5   5       81.30       65.48      7.57 o
  -7   5   5       97.42       89.96     10.19 o
  -6   5   5      870.21      809.35     19.08 o
  -5   5   5       89.41       95.63      6.41 o
  -4   5   5     1497.82     1471.84     23.08 o
  -3   5   5     2868.24     2748.52     35.04 o
  -2   5   5      606.44      647.53     12.77 o
  -1   5   5     3264.56     3438.89     43.89 o
   0   5   5     1401.06     1394.76     28.71 o
   1   5   5     1139.53     1191.00     15.63 o
   2   5   5       11.25        4.29      5.98 o
   3   5   5     1972.47     2004.58     23.37 o
   4   5   5      501.49      505.27     10.72 o
   5   5   5       36.57       34.38      6.32 o
   6   5   5     4454.91     4377.36     48.09 o
   7   5   5       91.72      109.47      6.88 o
   8   5   5        0.31       -4.66      4.66 o
   9   5   5      576.21      576.91     17.45 o
  10   5   5     1067.86     1117.85     26.56 o
  11   5   5       76.21       67.25      9.24 o
  12   5   5      125.37      133.80     13.96 o
  13   5   5       53.74       47.33     14.43 o
  14   5   5       17.52       11.34     16.70 o
  15   5   5      124.33      153.63     17.15 o
 -16   6   5       25.88       11.94     13.65 o
 -15   6   5        5.53        7.66     11.31 o
 -14   6   5       13.43        5.67     10.28 o
 -13   6   5       58.95       66.41     11.99 o
 -12   6   5       38.73       41.27     10.69 o
 -11   6   5     1049.12     1046.77     46.45 o
 -10   6   5        2.98        3.06      7.07 o
  -9   6   5      240.54      261.86     17.06 o
  -8   6   5       85.60      107.10     10.08 o
  -7   6   5     1439.52     1455.94     55.02 o
  -6   6   5       95.46       97.60      8.11 o
  -5   6   5     3493.79     3622.67     89.62 o
  -4   6   5      349.09      381.98     14.11 o
  -3   6   5      635.36      586.83     23.46 o
  -2   6   5        3.17       16.76      7.27 o
  -1   6   5     3998.43     3925.74     57.72 o
   0   6   5        4.61        6.80      6.89 o
   1   6   5      451.32      418.61     15.14 o
   2   6   5       24.34       14.45     10.12 o
   3   6   5        1.19       -8.54      8.54 o
   4   6   5        0.76       -6.29      6.29 o
   5   6   5      765.80      792.71     22.66 o
   6   6   5      223.16      217.43     13.03 o
   7   6   5      759.26      679.87     20.54 o
   8   6   5      153.28      160.58     19.62 o
   9   6   5       31.53       24.83      9.96 o
  10   6   5      212.08      179.60     15.05 o
  11   6   5      811.73      795.33     28.03 o
  12   6   5        0.33      -11.93     12.52 o
  13   6   5       87.60       90.64     15.34 o
  14   6   5       58.02       52.72     17.22 o
 -14   7   5       52.24       35.92     17.30 o
 -13   7   5       28.93       32.96     17.81 o
 -12   7   5      327.32      341.65     20.68 o
 -11   7   5       62.49       43.56     11.81 o
 -10   7   5      437.19      478.52     25.36 o
  -9   7   5      109.16      101.92     17.64 o
  -8   7   5        3.83       23.78      9.01 o
  -7   7   5       76.66      102.75     15.86 o
  -6   7   5      943.77     1073.82     56.06 o
  -5   7   5       23.29       35.53     14.28 o
  -4   7   5      370.04      403.94     22.49 o
  -3   7   5       22.74       35.76     10.84 o
  -2   7   5      427.90      453.76     19.26 o
  -1   7   5      203.84      189.82     13.77 o
   0   7   5      912.58      893.44     24.20 o
   1   7   5        0.79       -6.62      8.05 o
   2   7   5      687.73      611.16     18.80 o
   3   7   5      167.54      148.28     10.46 o
   4   7   5      133.55      127.15     18.03 o
   5   7   5       10.65       10.01      8.57 o
   6   7   5      896.74      817.48     23.98 o
   7   7   5       21.01       22.15     13.61 o
   8   7   5       60.78       10.64     12.89 o
   9   7   5       53.23       62.43     11.88 o
  10   7   5       93.95      116.68     14.59 o
  11   7   5       11.39      -17.11     17.25 o
  12   7   5      319.27      323.70     30.84 o
  13   7   5      105.00      110.96     15.36 o
 -12   8   5       32.34       27.45     25.93 o
 -11   8   5      187.81      220.77     27.35 o
 -10   8   5       78.99      133.50     27.63 o
  -9   8   5       50.17       96.80     13.74 o
  -8   8   5      393.93      477.61     42.97 o
  -7   8   5       38.97       68.17     12.13 o
  -6   8   5       97.97      122.98     16.01 o
  -5   8   5        5.74       23.25     17.83 o
  -4   8   5      219.61      212.51     22.63 o
  -3   8   5       14.64       34.71     11.14 o
  -2   8   5       13.27        3.99     11.84 o
  -1   8   5      376.87      362.24     28.29 o
   0   8   5       63.26       53.57     26.76 o
   1   8   5      113.00      111.77     13.87 o
   2   8   5      362.22      361.90     28.10 o
   3   8   5       36.45       37.73     15.79 o
   4   8   5      734.61      709.86     43.07 o
   5   8   5      228.74      267.19     18.65 o
   6   8   5        5.34       -2.32      9.12 o
   7   8   5      190.95      193.91     15.90 o
   8   8   5      456.06      492.88     23.81 o
   9   8   5       58.08       58.55     13.58 o
  10   8   5       55.31       59.05     16.26 o
  11   8   5       28.42       32.09     12.93 o
 -10   9   5       14.56       51.94     37.55 o
  -9   9   5      137.53      167.09     37.55 o
  -8   9   5        7.10       35.15     17.62 o
  -7   9   5      173.34      197.77     25.04 o
  -6   9   5        4.53       -3.18     29.10 o
  -5   9   5       21.51       27.09     15.02 o
  -4   9   5       28.83       64.42     17.11 o
  -3   9   5      110.17      139.18     22.84 o
  -2   9   5      159.84      181.43     26.66 o
  -1   9   5      574.04      572.31     49.75 o
   0   9   5       28.71        7.83     25.00 o
   1   9   5      202.56      181.42     61.64 o
   2   9   5        2.67       13.14     18.77 o
   3   9   5      466.74      416.85     37.55 o
   4   9   5        1.60      -13.30     35.05 o
   5   9   5       49.44        9.48     19.40 o
   6   9   5       13.69       -6.73     22.84 o
   7   9   5       39.67       53.97     25.78 o
   8   9   5       40.03       63.00     26.50 o
   9   9   5      211.60      212.25     26.08 o
  -6  10   5        1.90        8.32     20.03 o
  -5  10   5      102.93      123.97     23.47 o
  -4  10   5       38.61       24.05     43.81 o
  -3  10   5      151.75      144.55     21.67 o
  -2  10   5      245.06      271.72     25.66 o
  -1  10   5        1.14       21.28     21.90 o
   0  10   5        0.57       21.90     21.90 o
   1  10   5       15.69        6.88     18.77 o
   2  10   5       91.11       98.88     26.91 o
   3  10   5       50.88       69.47     27.54 o
   4  10   5       52.21       63.21     25.66 o
   5  10   5        4.04       12.52     21.90 o
 -18   0   6      925.33      913.74     36.04 o
 -16   0   6      101.77      122.10     15.00 o
 -14   0   6      333.84      338.49     19.89 o
 -12   0   6      198.23      185.35     13.11 o
 -10   0   6       37.82       33.45      5.95 o
  -8   0   6     4689.25     4378.76     64.95 o
  -6   0   6     1480.24     1318.74     24.09 o
  -4   0   6     3219.53     3214.92     47.65 o
  -2   0   6    44816.59    44956.07    592.70 o
   0   0   6     3859.41     3702.27     56.87 o
   2   0   6      795.59      839.73     19.39 o
   4   0   6     6050.51     5831.65     66.38 o
   6   0   6     6012.65     6340.94     79.19 o
   8   0   6     2000.65     2029.43     29.96 o
  10   0   6     6739.39     6774.07    108.36 o
  12   0   6      490.30      515.99     19.55 o
  14   0   6      162.98      181.48     18.20 o
  16   0   6      444.06      497.56     26.35 o
 -19   1   6      263.71      250.74     17.20 o
 -18   1   6       78.55       74.48     11.57 o
 -17   1   6      371.21      371.28     16.79 o
 -16   1   6       60.11       64.82      9.32 o
 -15   1   6       14.86       19.78      7.26 o
 -14   1   6       27.32       38.25      7.72 o
 -13   1   6      738.98      715.73     18.88 o
 -12   1   6      213.04      190.55      9.01 o
 -11   1   6     1074.89     1010.47     17.22 o
 -10   1   6      406.45      397.74      9.62 o
  -9   1   6      309.03      323.82      8.17 o
  -8   1   6     2073.64     2012.13     24.00 o
  -7   1   6     3847.73     3664.29     39.72 o
  -6   1   6     7964.94     8807.72     86.49 o
  -5   1   6     1512.13     1482.72     18.06 o
  -4   1   6     2989.94     3195.75     34.79 o
  -3   1   6     3410.63     3374.71     39.05 o
  -2   1   6     1590.28     1640.20     18.73 o
  -1   1   6      532.83      543.62     10.79 o
   0   1   6     4712.97     5155.36     44.38 o
   1   1   6     4670.75     4922.71     40.30 o
   2   1   6     1007.62     1059.74     12.43 o
   3   1   6      263.08      367.03      6.89 o
   4   1   6     1235.83     1459.51     14.57 o
   5   1   6      457.28      364.41      6.53 o
   6   1   6       58.41       35.41      3.05 o
   7   1   6      578.52      570.39      9.16 o
   8   1   6       99.00       97.54      4.63 o
   9   1   6     3917.99     3974.77     42.89 o
  10   1   6       25.68       20.61      5.16 o
  11   1   6     1882.35     1853.13     27.68 o
  12   1   6     1069.30     1044.71     21.43 o
  13   1   6      328.03      341.79     12.86 o
  14   1   6       82.76       98.82      9.31 o
  15   1   6       60.09       73.73     10.08 o
  16   1   6       99.77       79.24     11.29 o
  17   1   6       85.98       82.46     11.95 o
 -19   2   6      128.45      118.76     12.57 o
 -18   2   6      184.46      177.56     20.19 o
 -17   2   6        0.46       -8.56      8.56 o
 -16   2   6       24.49       36.27      8.69 o
 -15   2   6      429.62      414.92     15.95 o
 -14   2   6        3.42        5.90      6.53 o
 -13   2   6       63.91       63.74      8.30 o
 -12   2   6      712.99      673.48     17.21 o
 -11   2   6      316.56      286.05      9.99 o
 -10   2   6      428.87      433.96     10.25 o
  -9   2   6     3334.10     3359.99     36.37 o
  -8   2   6      992.42      959.06     14.45 o
  -7   2   6        1.18       -0.63      2.75 o
  -6   2   6      124.16       79.04      4.14 o
  -5   2   6     1896.98     1841.32     24.97 o
  -4   2   6      120.98      128.72      4.68 o
  -3   2   6       12.25       22.66      2.48 o
  -2   2   6       51.95       76.57      3.27 o
  -1   2   6    11017.39    11839.58    150.53 o
   0   2   6     5060.15     4927.08     44.02 o
   1   2   6     3973.48     4044.55     36.05 o
   2   2   6      205.39      224.21      4.96 o
   3   2   6     6267.52     6709.99     55.81 o
   4   2   6      629.57      573.53     11.11 o
   5   2   6        0.91        3.14      2.27 o
   6   2   6     1461.19     1618.33     17.66 o
   7   2   6     3376.57     3482.09     32.62 o
   8   2   6      439.03      426.88      8.91 o
   9   2   6      455.56      453.71     10.39 o
  10   2   6      435.46      424.52     13.09 o
  11   2   6      141.61      145.69      8.66 o
  12   2   6      546.76      544.33     15.24 o
  13   2   6       92.70      101.26      8.21 o
  14   2   6      233.04      236.19     11.98 o
  15   2   6        2.69       -7.27      7.96 o
  16   2   6      177.19      186.34     16.73 o
  17   2   6       16.72       23.87     11.78 o
 -18   3   6       31.74       33.15     10.47 o
 -17   3   6        0.36       -3.35      9.21 o
 -16   3   6      190.70      200.25     13.99 o
 -15   3   6        5.62       -2.95      6.75 o
 -14   3   6      790.90      811.49     21.00 o
 -13   3   6       73.14       75.19      8.29 o
 -12   3   6      142.58      173.91      9.28 o
 -11   3   6        0.50       -3.82      4.53 o
 -10   3   6      985.36      966.98     17.92 o
  -9   3   6        8.80        8.27      3.95 o
  -8   3   6     3504.52     3507.97     40.10 o
  -7   3   6       51.24       55.45      4.36 o
  -6   3   6        1.33        4.45      2.97 o
  -5   3   6       41.24       29.80      3.42 o
  -4   3   6    20755.02    22006.53    202.80 o
  -3   3   6      111.42      132.92      8.00 o
  -2   3   6      597.74      513.07      9.51 o
  -1   3   6     1099.42     1224.45     15.47 o
   0   3   6     1962.96     1820.94     19.17 o
   1   3   6      139.30      116.07      7.58 o
   2   3   6    14104.71    14885.97    128.65 o
   3   3   6      872.95      900.34     10.64 o
   4   3   6     1949.68     1972.05     20.17 o
   5   3   6      253.97      254.48      5.82 o
   6   3   6     2954.03     2913.18     28.11 o
   7   3   6      677.11      678.72     10.25 o
   8   3   6      998.26     1047.46     16.56 o
   9   3   6      404.87      419.09     12.18 o
  10   3   6      322.19      331.56     11.24 o
  11   3   6      113.60      111.70     11.32 o
  12   3   6      563.23      588.61     16.42 o
  13   3   6       27.63        2.50      7.41 o
  14   3   6      346.93      372.21     17.07 o
  15   3   6        8.94        0.42      8.50 o
  16   3   6       71.06       84.62     11.56 o
  17   3   6      139.18      140.48     18.38 o
 -18   4   6       54.08       46.03     14.14 o
 -17   4   6       11.15       13.93     10.19 o
 -16   4   6      106.34       81.55     11.20 o
 -15   4   6      186.03      191.32     14.59 o
 -14   4   6       73.01       75.89     10.82 o
 -13   4   6      249.56      241.60     14.75 o
 -12   4   6       53.49       43.59      8.72 o
 -11   4   6       50.16       51.54      8.34 o
 -10   4   6      116.61       93.38      8.68 o
  -9   4   6     1866.89     1788.71     29.96 o
  -8   4   6       12.30        7.87      4.37 o
  -7   4   6     1059.20      962.18     17.43 o
  -6   4   6      924.16      860.78     12.72 o
  -5   4   6      345.78      335.43      7.03 o
  -4   4   6      299.65      298.45      8.06 o
  -3   4   6    10878.52    10880.90    118.22 o
  -2   4   6     1399.28     1471.50     21.85 o
  -1   4   6      160.74      205.62      9.51 o
   0   4   6     1021.55     1115.41     14.34 o
   1   4   6     1724.99     1638.93     19.05 o
   2   4   6       32.69       33.50      3.71 o
   3   4   6      646.88      598.73     10.63 o
   4   4   6      100.52       97.93      4.31 o
   5   4   6       88.75       86.25      4.84 o
   6   4   6      538.04      485.32      9.29 o
   7   4   6     1237.20     1259.27     18.49 o
   8   4   6     2317.80     2285.41     31.79 o
   9   4   6      240.46      237.83     13.64 o
  10   4   6      289.99      304.50     15.59 o
  11   4   6      313.50      300.60     16.17 o
  12   4   6       53.52       58.59     10.81 o
  13   4   6      579.67      590.13     20.73 o
  14   4   6        0.51       -4.20      8.60 o
  15   4   6        9.31       15.23     11.61 o
  16   4   6       23.38       35.18     14.06 o
 -17   5   6      156.83      164.18     18.07 o
 -16   5   6        0.84       -9.58      9.58 o
 -15   5   6       14.86       16.95      9.05 o
 -14   5   6      225.30      250.41     15.71 o
 -13   5   6      347.13      354.67     16.70 o
 -12   5   6       25.65       14.54      7.88 o
 -11   5   6      359.70      382.38     18.07 o
 -10   5   6      212.24      200.20     15.59 o
  -9   5   6        4.59        7.81      8.28 o
  -8   5   6       15.14       14.58      5.90 o
  -7   5   6     2113.34     2111.52     37.66 o
  -6   5   6      635.19      675.31     15.02 o
  -5   5   6     1565.98     1553.76     28.26 o
  -4   5   6     3175.90     3232.73     43.29 o
  -3   5   6      742.95      738.29     16.62 o
  -2   5   6       48.61       55.29      7.39 o
  -1   5   6     1754.45     1783.06     29.39 o
   0   5   6      314.65      310.30     12.08 o
   1   5   6        8.52        5.52      6.93 o
   2   5   6     1704.11     1726.33     21.18 o
   3   5   6      245.80      223.20      7.08 o
   4   5   6       22.33       11.72      4.53 o
   5   5   6      955.21      974.88     16.57 o
   6   5   6     3573.51     3520.22     40.33 o
   7   5   6      383.58      395.58     12.64 o
   8   5   6      100.87      109.90      9.68 o
   9   5   6     1301.44     1302.60     34.32 o
  10   5   6        8.88        8.09      9.24 o
  11   5   6      311.14      341.32     19.37 o
  12   5   6      546.45      546.14     29.87 o
  13   5   6        0.64        8.64     13.97 o
  14   5   6      113.95      111.69     16.44 o
  15   5   6      228.30      253.78     20.60 o
 -16   6   6      133.67      120.67     16.83 o
 -15   6   6       56.59       31.49     14.16 o
 -14   6   6      220.96      233.76     16.74 o
 -13   6   6       78.04       86.96     13.16 o
 -12   6   6      741.34      794.67     26.90 o
 -11   6   6       12.92       11.27      9.41 o
 -10   6   6       63.92       73.78     12.68 o
  -9   6   6       28.59       17.19      8.02 o
  -8   6   6      674.05      748.01     19.48 o
  -7   6   6       30.12       47.22      9.95 o
  -6   6   6      725.98      777.44     27.95 o
  -5   6   6       21.33       16.41      6.79 o
  -4   6   6      479.27      549.17     27.16 o
  -3   6   6      794.55      776.93     22.09 o
  -2   6   6     4180.77     4156.86     58.65 o
  -1   6   6        0.17        2.35      6.48 o
   0   6   6     1176.81     1132.65     24.52 o
   1   6   6        0.52       -6.16     12.55 o
   2   6   6        0.16        1.83      6.17 o
   3   6   6       53.28       40.87      8.38 o
   4   6   6     1089.38     1045.81     22.38 o
   5   6   6        0.19       -4.63      9.71 o
   6   6   6     1576.25     1543.87     31.94 o
   7   6   6      226.78      184.41     16.39 o
   8   6   6        7.81       10.73     10.17 o
   9   6   6      119.67      117.64     13.22 o
  10   6   6      617.74      570.91     23.88 o
  11   6   6       13.64       13.84     10.69 o
  12   6   6      230.35      242.41     25.30 o
  13   6   6        0.09       11.84     15.77 o
  14   6   6      116.90      105.76     23.72 o
 -14   7   6        0.58       -9.17     19.12 o
 -13   7   6       96.39       76.29     14.70 o
 -12   7   6       18.82        8.38     11.26 o
 -11   7   6      401.49      393.26     21.86 o
 -10   7   6       10.22       25.66     14.33 o
  -9   7   6        8.94       18.95     10.50 o
  -8   7   6      280.91      314.40     20.12 o
  -7   7   6      966.64     1111.95     65.86 o
  -6   7   6       29.48       42.90      8.90 o
  -5   7   6       64.42       84.72     11.90 o
  -4   7   6       47.78       63.45     16.08 o
  -3   7   6      223.74      255.98     17.44 o
  -2   7   6       13.58       10.13     11.04 o
  -1   7   6      232.13      244.62     16.44 o
   0   7   6        1.13       -9.06      9.06 o
   1   7   6      599.35      530.16     25.30 o
   2   7   6       99.32       67.63     15.64 o
   3   7   6      290.11      326.25     36.24 o
   4   7   6        9.60       -2.50      8.70 o
   5   7   6      523.80      511.71     23.92 o
   6   7   6        2.32      -10.08     10.08 o
   7   7   6        0.31       -3.56     11.19 o
   8   7   6      891.61      763.16     52.83 o
   9   7   6      156.87      154.28     23.94 o
  10   7   6      111.02       89.24     14.13 o
  11   7   6      181.15      187.45     19.33 o
  12   7   6      134.31      147.12     19.98 o
  13   7   6       10.04       20.56     16.08 o
 -12   8   6      104.57      195.45     43.41 o
 -11   8   6       13.22       18.39     17.20 o
 -10   8   6        6.48       37.88     30.84 o
  -9   8   6      494.82      578.76     42.89 o
  -8   8   6      128.03      178.66     18.73 o
  -7   8   6        5.39       26.29     10.96 o
  -6   8   6      307.34      343.17     28.23 o
  -5   8   6      611.33      595.51     28.22 o
  -4   8   6       10.63       31.43     13.24 o
  -3   8   6      209.70      187.95     18.61 o
  -2   8   6      148.38      137.83     22.58 o
  -1   8   6      132.62      117.71     18.28 o
   0   8   6       68.85       29.77     35.59 o
   1   8   6      764.26      756.86     29.65 o
   2   8   6      131.89      101.10     18.79 o
   3   8   6      406.61      393.18     41.93 o
   4   8   6       30.59       22.53     18.47 o
   5   8   6       18.17        5.20     10.96 o
   6   8   6      132.24      137.49     14.17 o
   7   8   6      265.51      242.75     17.61 o
   8   8   6      164.84      169.26     16.95 o
   9   8   6      173.14      182.17     18.10 o
  10   8   6       44.16       47.79     13.43 o
  11   8   6       33.60       47.91     18.12 o
 -10   9   6      145.08      222.79     47.56 o
  -9   9   6       21.58       44.53     18.79 o
  -8   9   6      328.41      321.86     30.50 o
  -7   9   6       61.76       69.88     45.06 o
  -6   9   6       19.94       52.31     18.19 o
  -5   9   6        1.27        7.78     14.23 o
  -4   9   6       78.84      102.63     18.57 o
  -3   9   6        3.80      -12.70     15.59 o
  -2   9   6      742.33      701.50     81.71 o
  -1   9   6        1.46       19.02     15.73 o
   0   9   6      111.92       98.30     68.84 o
   1   9   6       55.73        8.36     54.13 o
   2   9   6      883.26      789.71     70.72 o
   3   9   6       36.17       -3.24     47.56 o
   4   9   6       56.62       21.54     21.90 o
   5   9   6       47.75       68.74     20.23 o
   6   9   6       18.72       -1.16     17.82 o
   7   9   6       50.32       53.98     36.84 o
   8   9   6      366.69      398.75     45.32 o
  -6  10   6      122.03      126.22     23.44 o
  -5  10   6        4.30        1.58     14.82 o
  -4  10   6        2.96       12.35     15.65 o
  -3  10   6       68.79      111.63     24.41 o
  -2  10   6        2.96      -10.64     17.52 o
  -1  10   6        0.76       13.14     44.43 o
   0  10   6        9.14       18.15     21.90 o
   1  10   6      214.54      168.34     31.29 o
   2  10   6       15.05       48.81     23.78 o
   3  10   6       35.76       47.56     26.91 o
   4  10   6        6.21       16.90     23.16 o
 -19   0   7      251.50      264.05     23.54 o
 -17   0   7      476.32      453.57     46.89 o
 -15   0   7      366.33      383.57     24.73 o
 -13   0   7      958.17      924.55     31.50 o
 -11   0   7      384.38      423.22     18.07 o
  -9   0   7     1399.12     1277.78     24.71 o
  -7   0   7     3725.18     3561.68     54.95 o
  -5   0   7      932.17      996.36     19.32 o
  -3   0   7    26877.79    27144.58    485.30 o
  -1   0   7     5739.56     5671.08     84.37 o
   1   0   7     5287.79     5855.33     68.74 o
   3   0   7    10978.38    11649.81    142.36 o
   5   0   7      586.77      626.58     12.98 o
   7   0   7      153.25       98.84      7.34 o
   9   0   7    10338.35    10425.02    136.99 o
  11   0   7      897.00      905.18     24.04 o
  13   0   7      876.10      874.57     34.81 o
  15   0   7        5.89        1.80     12.08 o
  17   0   7       14.76      -12.06     12.06 o
 -19   1   7       92.92       98.69     14.15 o
 -18   1   7      229.45      227.80     15.66 o
 -17   1   7      220.46      218.91     14.10 o
 -16   1   7        8.42        4.28      7.44 o
 -15   1   7      378.82      366.57     14.81 o
 -14   1   7      197.74      202.73     11.72 o
 -13   1   7        1.75        0.64      5.66 o
 -12   1   7      424.44      424.58     12.71 o
 -11   1   7      670.73      693.04     14.67 o
 -10   1   7      346.76      337.00      9.17 o
  -9   1   7     1040.10      993.39     15.15 o
  -8   1   7      964.38      789.18     12.98 o
  -7   1   7      869.64      864.54     13.32 o
  -6   1   7     8192.24     8160.54     80.29 o
  -5   1   7     1128.76     1032.67     14.39 o
  -4   1   7     1835.72     1826.22     21.86 o
  -3   1   7      420.96      423.50      7.44 o
  -2   1   7     6735.43     6822.41     68.53 o
  -1   1   7     4466.15     4358.18     43.46 o
   0   1   7     7480.71     7895.10     65.30 o
   1   1   7     2357.62     2358.01     22.30 o
   2   1   7       32.05       28.82      2.19 o
   3   1   7     2370.22     2538.69     25.27 o
   4   1   7    13172.41    13989.66    105.26 o
   5   1   7     1896.24     2300.87     21.92 o
   6   1   7     1074.90     1201.23     13.95 o
   7   1   7      100.15      118.59      4.69 o
   8   1   7     1432.05     1316.33     17.84 o
   9   1   7       22.31       14.84      4.80 o
  10   1   7     3104.73     3079.63     40.86 o
  11   1   7     1712.72     1760.47     30.01 o
  12   1   7       72.35       56.20      7.80 o
  13   1   7       15.26        9.88      6.02 o
  14   1   7      407.43      427.79     16.35 o
  15   1   7      156.92      174.93     12.67 o
  16   1   7       34.41       11.93     10.23 o
  17   1   7      257.30      300.46     15.99 o
 -19   2   7      106.45      105.27     15.26 o
 -18   2   7       51.08       57.60     11.61 o
 -17   2   7       16.60       12.18      9.13 o
 -16   2   7      395.36      384.64     17.19 o
 -15   2   7       23.84       16.93      7.51 o
 -14   2   7      346.53      368.35     14.48 o
 -13   2   7      299.76      300.33     13.25 o
 -12   2   7      314.72      294.05     10.89 o
 -11   2   7       45.03       47.85      5.67 o
 -10   2   7     2991.04     2853.26     33.58 o
  -9   2   7      106.88      110.59      5.74 o
  -8   2   7     1598.58     1523.64     19.66 o
  -7   2   7      158.63      168.25      5.87 o
  -6   2   7     1421.05     1347.85     19.09 o
  -5   2   7      696.74      754.30     14.36 o
  -4   2   7     2851.75     2667.95     31.42 o
  -3   2   7      424.56      611.78      9.52 o
  -2   2   7       69.65       50.50      3.13 o
  -1   2   7     2662.42     2684.78     37.13 o
   0   2   7     8748.91     8852.57     70.27 o
   1   2   7      185.82      256.52      5.87 o
   2   2   7     2684.84     2502.31     24.91 o
   3   2   7     1927.78     1994.34     21.80 o
   4   2   7      418.77      437.41      7.93 o
   5   2   7       61.64      114.39      4.45 o
   6   2   7     4785.07     5074.40     46.19 o
   7   2   7      368.46      364.30      7.67 o
   8   2   7     2262.51     2301.98     27.40 o
   9   2   7      446.90      417.19     12.36 o
  10   2   7      642.84      646.02     15.69 o
  11   2   7      115.48      108.44      8.21 o
  12   2   7     1056.42     1082.94     22.28 o
  13   2   7      699.14      680.42     17.34 o
  14   2   7       41.56       48.60      8.28 o
  15   2   7      116.57      144.79     11.54 o
  16   2   7      188.75      230.15     17.78 o
  17   2   7       74.16       69.23     13.52 o
 -18   3   7        3.74       -1.52      9.52 o
 -17   3   7      158.96      182.23     14.73 o
 -16   3   7        4.60        7.46      7.75 o
 -15   3   7      279.96      245.33     13.77 o
 -14   3   7       14.67        4.85      6.57 o
 -13   3   7      390.80      389.88     13.90 o
 -12   3   7      264.78      214.50     10.78 o
 -11   3   7     2667.77     2559.49     33.89 o
 -10   3   7       72.88       65.41      6.23 o
  -9   3   7     1314.75     1229.03     19.11 o
  -8   3   7       14.49       26.34      3.77 o
  -7   3   7      720.06      713.63     13.19 o
  -6   3   7      434.76      477.49      9.74 o
  -5   3   7    10737.14    10702.94    108.84 o
  -4   3   7     1322.64     1489.92     17.77 o
  -3   3   7      608.58      637.35     10.12 o
  -2   3   7      836.67      937.50     13.30 o
  -1   3   7     4601.51     4272.71     46.24 o
   0   3   7      601.23      660.01     13.52 o
   1   3   7     6727.17     6802.58     63.24 o
   2   3   7      382.04      431.54      8.03 o
   3   3   7       91.36      119.07      6.13 o
   4   3   7     1392.46     1500.95     16.00 o
   5   3   7     3522.16     3588.19     31.90 o
   6   3   7      575.52      611.15      9.61 o
   7   3   7     1858.50     1897.59     22.12 o
   8   3   7      406.08      386.55     13.56 o
   9   3   7     1122.91     1107.86     19.89 o
  10   3   7      353.62      324.49     13.21 o
  11   3   7      578.71      589.95     15.76 o
  12   3   7      158.69      154.08     11.28 o
  13   3   7      395.23      413.57     16.55 o
  14   3   7       17.39       14.39      9.83 o
  15   3   7       58.01       54.51     12.21 o
  16   3   7        3.80        1.33     12.16 o
 -18   4   7        7.05       -1.68     13.57 o
 -17   4   7       19.55       15.86     12.27 o
 -16   4   7       35.20       36.81     11.48 o
 -15   4   7       51.25       43.73      9.16 o
 -14   4   7      183.56      203.90     13.39 o
 -13   4   7      136.52      114.01     10.60 o
 -12   4   7      353.75      352.37     17.81 o
 -11   4   7       22.53       14.98      7.46 o
 -10   4   7     1833.90     1788.21     36.40 o
  -9   4   7        6.70        3.91      4.49 o
  -8   4   7      290.91      259.22      8.70 o
  -7   4   7      199.57      180.16      7.40 o
  -6   4   7     1008.42      976.12     13.76 o
  -5   4   7       40.00       61.89      3.40 o
  -4   4   7     3290.68     3214.26     36.09 o
  -3   4   7      904.60      918.61     15.63 o
  -2   4   7       85.04      103.27      7.33 o
  -1   4   7      147.72      135.12      6.29 o
   0   4   7     1415.17     1384.62     17.43 o
   1   4   7      894.90      900.12     13.18 o
   2   4   7      183.73      169.93      7.49 o
   3   4   7      119.06      168.00      5.45 o
   4   4   7        1.16       -1.13      2.47 o
   5   4   7      374.78      394.68      8.74 o
   6   4   7     2149.93     2129.36     25.15 o
   7   4   7     2575.31     2411.99     29.18 o
   8   4   7      331.05      301.27     11.36 o
   9   4   7      184.01      199.51     10.94 o
  10   4   7      215.73      213.82     11.96 o
  11   4   7       50.62       53.13      8.39 o
  12   4   7      311.08      349.86     16.80 o
  13   4   7        1.37       -3.59     10.20 o
  14   4   7       50.42       62.72     16.55 o
  15   4   7      185.75      199.79     20.25 o
  16   4   7      189.80      195.21     22.14 o
 -17   5   7       39.42       35.58     17.45 o
 -16   5   7       16.19        6.81      9.71 o
 -15   5   7       72.06       53.27     11.52 o
 -14   5   7      242.01      267.35     15.07 o
 -13   5   7        5.30        2.84      8.16 o
 -12   5   7      249.65      247.83     19.31 o
 -11   5   7      204.01      237.39     21.04 o
 -10   5   7        7.25        5.14      6.55 o
  -9   5   7       35.34       40.54      9.30 o
  -8   5   7       15.67       23.32      7.87 o
  -7   5   7      408.87      401.79     14.43 o
  -6   5   7      579.80      621.00     18.95 o
  -5   5   7     1214.80     1333.52     40.37 o
  -4   5   7     1182.13     1221.46     23.78 o
  -3   5   7      137.06      137.31      8.54 o
  -2   5   7     9722.54     9628.76    121.98 o
  -1   5   7     1124.57     1234.86     23.02 o
   0   5   7      252.80      228.13     11.54 o
   1   5   7      133.09      154.50     13.37 o
   2   5   7       85.45       79.87      6.10 o
   3   5   7      187.69      174.25      7.41 o
   4   5   7      897.02      855.96     16.14 o
   5   5   7     1341.49     1279.76     21.06 o
   6   5   7      830.83      827.18     19.61 o
   7   5   7       88.55       88.21      8.75 o
   8   5   7      903.13      956.82     42.44 o
   9   5   7        1.52        0.92     11.99 o
  10   5   7      605.60      625.29     23.64 o
  11   5   7      370.59      377.41     20.69 o
  12   5   7       40.23       36.12     15.45 o
  13   5   7       49.23       37.50     13.58 o
  14   5   7      139.89      139.63     19.90 o
  15   5   7        0.83       12.25     12.55 o
 -16   6   7       33.99       28.95     13.93 o
 -15   6   7      229.07      239.19     17.08 o
 -14   6   7       76.44       63.14     13.02 o
 -13   6   7      481.33      514.18     26.94 o
 -12   6   7        1.78       -2.91      7.92 o
 -11   6   7      107.49      112.35     11.53 o
 -10   6   7       12.95        6.01     10.50 o
  -9   6   7      396.96      407.99     21.75 o
  -8   6   7       83.64      107.69     11.67 o
  -7   6   7      586.58      667.01     32.54 o
  -6   6   7      217.69      243.42     18.00 o
  -5   6   7      171.58      169.61     12.97 o
  -4   6   7      673.54      732.47     18.74 o
  -3   6   7     2781.21     2842.31     47.20 o
  -2   6   7       58.12       61.01      7.13 o
  -1   6   7     2317.52     2352.93     37.07 o
   0   6   7       89.35       86.15      8.92 o
   1   6   7       15.82        3.39     11.74 o
   2   6   7      282.42      265.45     16.92 o
   3   6   7      993.07      955.07     22.28 o
   4   6   7        4.53       -9.16      9.16 o
   5   6   7      421.76      427.57     30.55 o
   6   6   7      137.94      153.95     19.93 o
   7   6   7      115.23      111.82     11.59 o
   8   6   7      204.38      168.33     13.46 o
   9   6   7      382.10      424.69     22.45 o
  10   6   7      116.19       97.36     13.15 o
  11   6   7       80.16       97.57     20.15 o
  12   6   7        6.57       24.67     12.76 o
  13   6   7       29.64       30.27     16.19 o
  14   6   7      146.26      169.39     30.58 o
 -14   7   7       68.79       51.29     21.35 o
 -13   7   7       75.03      101.25     15.77 o
 -12   7   7      542.39      627.99     27.41 o
 -11   7   7        3.41       14.28      9.00 o
 -10   7   7       37.52       48.40     13.88 o
  -9   7   7      248.90      273.28     29.35 o
  -8   7   7     1064.98     1097.97     52.82 o
  -7   7   7        5.74        2.21     10.46 o
  -6   7   7      161.47      161.22     13.57 o
  -5   7   7        3.31        5.52      7.57 o
  -4   7   7       22.66       34.26     11.56 o
  -3   7   7      129.64      128.18     12.14 o
  -2   7   7       26.51       31.13      9.62 o
  -1   7   7        2.03       -9.38      9.38 o
   0   7   7       97.42      101.36     14.77 o
   1   7   7      201.30      182.07     13.08 o
   2   7   7       47.25       62.56     17.07 o
   3   7   7      139.62      100.35     12.54 o
   4   7   7     1030.03      995.14     28.48 o
   5   7   7        5.73       -6.96      8.43 o
   6   7   7       31.64       28.77     11.40 o
   7   7   7      175.44      149.50     16.09 o
   8   7   7      743.30      642.63     50.76 o
   9   7   7       23.64       20.22     10.78 o
  10   7   7      415.43      462.58     57.03 o
  11   7   7      123.75      126.43     16.44 o
  12   7   7       14.17       13.34     11.44 o
 -12   8   7       12.40       -1.53     15.60 o
 -11   8   7       22.71       56.09     28.96 o
 -10   8   7      215.62      339.52     39.42 o
  -9   8   7      200.92      264.87     19.54 o
  -8   8   7       23.95       41.90     15.04 o
  -7   8   7      144.56      184.82     16.86 o
  -6   8   7      301.49      317.02     24.85 o
  -5   8   7       42.95       58.58     14.52 o
  -4   8   7       89.72      121.92     13.09 o
  -3   8   7       19.26       11.79      9.73 o
  -2   8   7      164.15      146.61     17.11 o
  -1   8   7      257.92      269.80     23.62 o
   0   8   7      845.67      752.14     68.38 o
   1   8   7      228.46      222.75     60.34 o
   2   8   7      292.26      221.42     37.24 o
   3   8   7      310.35      314.83     36.73 o
   4   8   7       12.23        5.07     19.71 o
   5   8   7      157.66      164.44     17.03 o
   6   8   7      510.78      542.39     24.05 o
   7   8   7       19.46       10.96     12.92 o
   8   8   7      146.04      152.20     17.02 o
   9   8   7      175.89      167.23     17.28 o
  10   8   7       47.47       72.91     23.76 o
  11   8   7       53.12        0.63     25.03 o
 -10   9   7       14.20       25.03     31.92 o
  -9   9   7      348.96      327.15     59.42 o
  -8   9   7       11.44       26.60     15.62 o
  -7   9   7       64.07       81.89     20.83 o
  -6   9   7       12.96       37.13     12.88 o
  -5   9   7      265.31      278.11     20.71 o
  -4   9   7        0.53        3.85     23.18 o
  -3   9   7       51.99       47.67     17.38 o
  -2   9   7       15.24      -15.90     26.46 o
  -1   9   7       79.01        7.21     51.94 o
   0   9   7       38.59      -20.70     43.49 o
   1   9   7     1306.87     1207.34     98.57 o
   2   9   7       13.83       -7.38     37.55 o
   3   9   7       18.21      -11.73     28.16 o
   4   9   7      106.01       96.44     24.41 o
   5   9   7      153.05      123.49     22.76 o
   6   9   7       28.38       20.89     66.96 o
   7   9   7      214.58      242.07     25.52 o
   8   9   7        2.13      -16.15     16.15 o
  -6  10   7        8.56       30.67     28.16 o
  -5  10   7        1.89       27.31     17.52 o
  -4  10   7      281.28      335.88     38.46 o
  -3  10   7       45.45       39.43     21.90 o
  -2  10   7        0.07        3.75     21.28 o
  -1  10   7       42.91       53.19     45.06 o
   0  10   7      365.27      339.13     98.25 o
   1  10   7       41.96       44.43     23.16 o
   2  10   7       16.68       35.05     22.53 o
   3  10   7        2.11        7.51     20.65 o
   4  10   7        0.22      -20.03     20.03 o
 -18   0   8      174.48      179.64     19.62 o
 -16   0   8      182.93      181.52     17.43 o
 -14   0   8      649.50      676.24     25.75 o
 -12   0   8        3.30       -2.51      6.52 o
 -10   0   8      209.54      185.90     10.20 o
  -8   0   8      645.14      589.82     15.56 o
  -6   0   8     5327.51     5310.62     72.19 o
  -4   0   8     8061.06     8145.00    124.21 o
  -2   0   8    13078.83    13294.97    228.10 o
   0   0   8    10369.96    11210.93    174.55 o
   2   0   8    10316.70    10735.19    127.37 o
   4   0   8      156.24      116.63      7.05 o
   6   0   8      187.12      174.86      7.48 o
   8   0   8     6792.57     6966.21     98.71 o
  10   0   8     1619.04     1638.75     34.64 o
  12   0   8      527.97      514.30     21.91 o
  14   0   8      603.00      644.57     32.44 o
  16   0   8        0.08      -11.23     11.62 o
 -19   1   8       71.29       94.50     12.36 o
 -18   1   8      165.68      156.49     13.60 o
 -17   1   8       98.66      102.66     12.48 o
 -16   1   8      230.69      206.97     12.84 o
 -15   1   8      588.84      584.82     18.05 o
 -14   1   8      185.50      165.73     10.78 o
 -13   1   8      349.59      365.40     13.99 o
 -12   1   8      481.04      486.01     13.30 o
 -11   1   8       84.03       70.14      6.11 o
 -10   1   8       15.12        7.64      3.76 o
  -9   1   8     1780.83     1700.15     23.22 o
  -8   1   8       16.09       12.61      3.47 o
  -7   1   8     2315.14     2217.01     26.62 o
  -6   1   8       60.79       36.31      3.45 o
  -5   1   8     2422.05     2463.70     29.07 o
  -4   1   8     2889.10     3092.05     33.26 o
  -3   1   8     5085.20     4637.63     50.76 o
  -2   1   8     3275.80     3256.73     31.44 o
  -1   1   8     3695.54     3757.12     38.89 o
   0   1   8     2992.02     3117.44     28.41 o
   1   1   8     1184.71     1189.00     13.89 o
   2   1   8       19.47       30.72      2.52 o
   3   1   8     6614.88     6994.60     59.42 o
   4   1   8      164.49      127.31      4.25 o
   5   1   8       12.75       20.78      3.34 o
   6   1   8      279.54      255.31      6.35 o
   7   1   8     1261.19     1229.48     15.77 o
   8   1   8        1.75       -3.08      3.08 o
   9   1   8     2371.01     2355.98     31.54 o
  10   1   8     1153.57     1111.43     21.04 o
  11   1   8        6.80       -0.03      6.05 o
  12   1   8      113.56      116.55     10.21 o
  13   1   8      927.52      967.68     24.52 o
  14   1   8        1.64       -6.76      7.41 o
  15   1   8        3.73       -6.50      7.64 o
  16   1   8      107.46      118.06     12.50 o
  17   1   8        2.28       -0.30      9.49 o
 -19   2   8       41.92       39.34     12.22 o
 -18   2   8        2.70        6.10      9.83 o
 -17   2   8      151.41      179.31     18.92 o
 -16   2   8       56.81       77.02      9.59 o
 -15   2   8      126.75      130.66     10.77 o
 -14   2   8      325.00      320.02     14.08 o
 -13   2   8      405.87      379.66     14.41 o
 -12   2   8        3.19       -2.71      4.87 o
 -11   2   8     2550.46     2362.40     32.30 o
 -10   2   8       14.79       15.85      4.06 o
  -9   2   8        9.99       10.46      3.57 o
  -8   2   8     1312.06     1290.84     18.01 o
  -7   2   8     1787.18     1809.11     23.19 o
  -6   2   8       34.31       26.09      3.66 o
  -5   2   8     3622.70     3457.19     38.91 o
  -4   2   8       35.90       16.33      4.37 o
  -3   2   8     1682.90     1845.73     23.35 o
  -2   2   8      289.96      290.33      7.46 o
  -1   2   8     8807.70     9064.02    118.05 o
   0   2   8      557.82      649.70      9.39 o
   1   2   8     1238.18     1250.21     13.93 o
   2   2   8     2027.68     2049.27     21.25 o
   3   2   8     1044.74     1059.21     15.02 o
   4   2   8       50.75       72.46      5.19 o
   5   2   8     1126.70      930.84     12.64 o
   6   2   8      732.21      728.77     11.63 o
   7   2   8     2044.61     1977.97     24.39 o
   8   2   8      137.92      124.50      6.93 o
   9   2   8      301.76      298.72     16.32 o
  10   2   8        2.52        1.94      4.82 o
  11   2   8     1395.02     1348.74     25.16 o
  12   2   8      425.33      465.69     14.65 o
  13   2   8       18.71       23.03      6.75 o
  14   2   8      217.84      200.29     12.15 o
  15   2   8      468.84      522.29     21.13 o
  16   2   8        4.31      -10.59     13.79 o
  17   2   8      204.48      252.39     26.28 o
 -18   3   8       33.67       35.16     10.90 o
 -17   3   8       76.10       62.73     11.31 o
 -16   3   8      169.25      165.11     12.47 o
 -15   3   8       72.48       69.78      9.59 o
 -14   3   8        6.61        3.31      6.77 o
 -13   3   8        6.15        3.38      6.29 o
 -12   3   8      662.56      644.64     16.87 o
 -11   3   8      142.04      122.36      7.42 o
 -10   3   8      584.11      534.84     12.36 o
  -9   3   8        0.09       -3.67      3.67 o
  -8   3   8      281.23      260.30      8.10 o
  -7   3   8      504.83      493.84     10.63 o
  -6   3   8      580.23      463.42     10.21 o
  -5   3   8       31.50       13.14      2.89 o
  -4   3   8     1278.24     1249.70     18.41 o
  -3   3   8       79.00       72.45      3.75 o
  -2   3   8     3153.19     3208.92     33.35 o
  -1   3   8      516.18      572.43     11.73 o
   0   3   8    10537.12    11177.15    105.23 o
   1   3   8      243.21      223.58      7.64 o
   2   3   8        8.32       12.58      3.21 o
   3   3   8      298.87      292.11      7.59 o
   4   3   8     2384.01     2179.27     23.32 o
   5   3   8       69.80       64.93      4.16 o
   6   3   8     3526.54     3573.59     35.01 o
   7   3   8      285.50      253.32      7.91 o
   8   3   8       65.50       61.16      6.03 o
   9   3   8      295.61      274.64      9.99 o
  10   3   8      158.15      162.07      9.18 o
  11   3   8      133.75      129.84      9.33 o
  12   3   8      629.18      648.21     21.83 o
  13   3   8       33.28       18.80      8.83 o
  14   3   8      133.86      164.82     12.96 o
  15   3   8        8.98       17.20     12.46 o
  16   3   8      605.60      614.06     23.93 o
 -18   4   8        0.24       -1.41     14.40 o
 -17   4   8      122.38      148.03     20.94 o
 -16   4   8        0.78       -2.34      9.38 o
 -15   4   8      162.36      161.74     12.99 o
 -14   4   8      422.58      399.35     17.00 o
 -13   4   8      536.81      518.81     22.41 o
 -12   4   8      110.85      113.80     10.25 o
 -11   4   8     1725.73     1672.15     35.84 o
 -10   4   8      114.85      101.11      8.91 o
  -9   4   8      306.41      317.96     13.30 o
  -8   4   8      776.21      756.22     20.70 o
  -7   4   8      377.51      353.09     10.29 o
  -6   4   8      372.36      390.98      8.15 o
  -5   4   8     4281.82     4357.74     43.98 o
  -4   4   8      206.86      187.05      6.86 o
  -3   4   8      547.70      621.75     12.16 o
  -2   4   8     1564.38     1473.26     22.88 o
  -1   4   8     1802.40     1724.58     22.62 o
   0   4   8       10.32       20.05      3.24 o
   1   4   8      283.75      267.81      7.91 o
   2   4   8       31.13       21.42      3.89 o
   3   4   8      651.17      656.25     14.51 o
   4   4   8        7.63        5.01      5.20 o
   5   4   8     1864.36     1908.49     22.82 o
   6   4   8      239.54      233.75      8.98 o
   7   4   8      445.74      449.80     12.17 o
   8   4   8      106.46      110.25      7.81 o
   9   4   8      481.74      495.85     17.38 o
  10   4   8        4.39        1.25      6.51 o
  11   4   8      411.38      446.11     16.93 o
  12   4   8       42.37       35.42     10.81 o
  13   4   8        0.41       -5.56     17.08 o
  14   4   8      147.99      175.76     17.16 o
  15   4   8       99.95      112.80     18.51 o
 -17   5   8       53.90       52.76     12.32 o
 -16   5   8       26.41        6.03     10.12 o
 -15   5   8      573.45      633.62     44.35 o
 -14   5   8        4.40        7.95      8.93 o
 -13   5   8      200.94      201.89     18.30 o
 -12   5   8      369.75      343.43     26.66 o
 -11   5   8      141.43      159.31     12.50 o
 -10   5   8      523.41      450.65     22.85 o
  -9   5   8      333.65      361.79     16.98 o
  -8   5   8        8.12       11.72      6.74 o
  -7   5   8      180.25      155.47      9.20 o
  -6   5   8     1892.44     1914.97     37.97 o
  -5   5   8     2037.36     2086.25     36.16 o
  -4   5   8      629.25      628.01     16.00 o
  -3   5   8     3924.47     3912.64     56.20 o
  -2   5   8     1723.76     1835.66     33.13 o
  -1   5   8      502.57      506.70     15.15 o
   0   5   8       25.72       20.94      5.29 o
   1   5   8      559.97      523.53     17.71 o
   2   5   8       33.84       35.85      6.83 o
   3   5   8      608.94      516.94     14.66 o
   4   5   8      252.29      263.92     10.22 o
   5   5   8      178.14      151.70      8.27 o
   6   5   8       32.52       38.07      8.97 o
   7   5   8      997.46     1032.06     29.72 o
   8   5   8       11.68        6.41     11.21 o
   9   5   8      875.22      849.82     27.47 o
  10   5   8      109.00      100.23     15.09 o
  11   5   8       17.04       14.92     15.30 o
  12   5   8      184.58      191.93     22.70 o
  13   5   8      237.91      266.73     23.98 o
  14   5   8        0.11        1.27     11.27 o
  15   5   8       22.44       21.23     18.89 o
 -16   6   8       52.47       32.97     34.12 o
 -15   6   8      135.77      127.16     19.14 o
 -14   6   8      201.83      174.15     18.25 o
 -13   6   8        0.83       -5.40     11.05 o
 -12   6   8        9.46        4.11     10.62 o
 -11   6   8       11.29       10.33     10.59 o
 -10   6   8      442.09      454.08     31.58 o
  -9   6   8       40.24       50.30      9.55 o
  -8   6   8       30.38       61.70     13.26 o
  -7   6   8      387.77      401.98     20.26 o
  -6   6   8        0.77        2.27      7.29 o
  -5   6   8      156.74      197.41     14.87 o
  -4   6   8     2325.92     2371.25     40.81 o
  -3   6   8      403.41      416.47     17.53 o
  -2   6   8     1891.21     1941.24     35.04 o
  -1   6   8       51.30       53.59      7.87 o
   0   6   8       89.32       72.14     10.94 o
   1   6   8      350.56      325.32     23.08 o
   2   6   8     1111.34     1023.93     32.73 o
   3   6   8        0.20       -4.33      7.63 o
   4   6   8      155.24      168.51     12.79 o
   5   6   8      290.39      260.14     17.67 o
   6   6   8       38.37       59.47     14.64 o
   7   6   8       63.16       44.68     10.74 o
   8   6   8     1887.97     1692.39     69.35 o
   9   6   8       57.09       29.53     14.26 o
  10   6   8       47.47       54.05     17.50 o
  11   6   8        0.95        9.19     13.22 o
  12   6   8      144.59      139.50     33.55 o
  13   6   8       80.54       92.91     20.41 o
 -14   7   8       44.53       51.24     14.96 o
 -13   7   8       57.21       52.88     14.93 o
 -12   7   8       39.08       46.28     10.45 o
 -11   7   8       44.68       63.64     11.21 o
 -10   7   8       76.68       97.75     22.76 o
  -9   7   8      771.70      898.06     65.21 o
  -8   7   8       25.05       25.41     10.10 o
  -7   7   8      287.91      291.07     18.04 o
  -6   7   8       13.94       21.77      9.80 o
  -5   7   8      437.98      456.60     21.32 o
  -4   7   8      164.18      205.22     22.02 o
  -3   7   8       78.66       97.34     10.98 o
  -2   7   8       75.14       84.66     11.53 o
  -1   7   8      406.28      364.94     21.41 o
   0   7   8      950.70      864.70     26.37 o
   1   7   8      209.23      242.42     25.74 o
   2   7   8        1.43      -13.69     16.62 o
   3   7   8     1530.56     1468.52     36.00 o
   4   7   8      197.20      204.22     19.17 o
   5   7   8       42.19       36.03     11.17 o
   6   7   8      221.91      209.85     15.84 o
   7   7   8      607.95      494.72     25.90 o
   8   7   8      308.35      306.80     24.86 o
   9   7   8      241.40      235.06     26.65 o
  10   7   8      184.16      181.25     28.45 o
  11   7   8       99.85      104.94     15.33 o
  12   7   8        2.92       13.94     15.31 o
 -12   8   8        3.39       25.22     16.57 o
 -11   8   8      263.02      319.00     31.09 o
 -10   8   8      145.52      177.53     22.37 o
  -9   8   8      109.70      132.19     15.67 o
  -8   8   8       56.87       67.80     15.98 o
  -7   8   8      179.69      292.33     45.29 o
  -6   8   8        0.23       26.25     12.83 o
  -5   8   8       26.14       46.18     14.99 o
  -4   8   8       97.14       77.06     11.72 o
  -3   8   8       37.30       23.54     18.25 o
  -2   8   8      481.80      472.16     28.80 o
  -1   8   8      500.76      525.40     28.82 o
   0   8   8      103.33       54.17     50.51 o
   1   8   8      376.62      275.19     71.04 o
   2   8   8      399.46      419.31     50.69 o
   3   8   8      150.27      150.39     47.15 o
   4   8   8      144.14      120.36     22.67 o
   5   8   8      610.47      577.60     35.68 o
   6   8   8        1.28      -10.57     10.57 o
   7   8   8       33.19       13.98     16.02 o
   8   8   8      259.29      272.64     20.13 o
   9   8   8       34.35       39.77     13.08 o
  10   8   8        1.30       -5.71     21.23 o
 -10   9   8      201.15      255.33     45.68 o
  -9   9   8        4.64       36.56     21.89 o
  -8   9   8        1.12       25.57     26.91 o
  -7   9   8       75.60      103.14     23.19 o
  -6   9   8      372.81      397.48     24.92 o
  -5   9   8       25.61       12.86     12.00 o
  -4   9   8       76.71       75.07     18.89 o
  -3   9   8       15.43       10.70     28.34 o
  -2   9   8       66.37        8.14     59.45 o
  -1   9   8        1.92        0.63     36.92 o
   0   9   8      564.27      526.65     92.00 o
   1   9   8       14.91       -5.63     21.28 o
   2   9   8        7.07      -20.03     20.03 o
   3   9   8       47.96       20.56     35.36 o
   4   9   8      148.64      158.64     49.44 o
   5   9   8       49.46       20.28     23.16 o
   6   9   8       94.55      101.20     26.28 o
   7   9   8       10.15      -10.45     19.07 o
  -5  10   8      262.55      308.76     30.63 o
  -4  10   8       25.72        6.26     23.16 o
  -3  10   8        9.51       23.16     21.28 o
  -2  10   8       39.76       45.68     23.16 o
  -1  10   8      214.72      266.60     51.94 o
   0  10   8        0.27      -12.52     18.15 o
   1  10   8      189.19      162.09     31.92 o
   2  10   8        0.97       39.43     25.03 o
   3  10   8       11.39       -5.63     20.03 o
 -19   0   9      256.23      251.29     23.39 o
 -17   0   9      197.25      193.89     18.95 o
 -15   0   9      581.89      577.62     24.73 o
 -13   0   9      125.38      113.15     13.20 o
 -11   0   9      331.55      291.88     13.86 o
  -9   0   9     1205.06     1159.78     24.91 o
  -7   0   9      227.07      220.66     10.18 o
  -5   0   9     6524.43     6745.68    105.78 o
  -3   0   9    11496.91    12011.09    196.88 o
  -1   0   9     5894.75     6378.59     90.68 o
   1   0   9    14882.66    16313.09    181.83 o
   3   0   9      404.75      561.15     15.09 o
   5   0   9     3168.81     3393.07     44.28 o
   7   0   9      181.42      179.76     12.41 o
   9   0   9     1091.21     1044.38     27.28 o
  11   0   9      646.89      622.20     23.93 o
  13   0   9      962.84      953.83     31.87 o
  15   0   9       75.80       61.69     16.48 o
  17   0   9      189.81      217.25     23.33 o
 -19   1   9       27.31        5.07      9.88 o
 -18   1   9       35.26       18.16      9.76 o
 -17   1   9      107.03      112.88     11.38 o
 -16   1   9      682.37      658.19     20.38 o
 -15   1   9       10.16       13.27      7.26 o
 -14   1   9      188.16      218.80     12.66 o
 -13   1   9      178.16      150.70     10.83 o
 -12   1   9       21.26       18.47      5.90 o
 -11   1   9      147.89      135.43      8.26 o
 -10   1   9      960.31      950.94     16.15 o
  -9   1   9      206.14      189.60      7.13 o
  -8   1   9     1575.14     1509.93     20.54 o
  -7   1   9      321.02      310.74      8.01 o
  -6   1   9     4446.53     4451.80     51.25 o
  -5   1   9     3599.33     3883.66     43.30 o
  -4   1   9      148.48       70.64      3.97 o
  -3   1   9       16.13       23.84      3.08 o
  -2   1   9     4611.16     4994.94     58.50 o
  -1   1   9      283.14      231.25      5.71 o
   0   1   9     7103.04     7308.16     61.73 o
   1   1   9      120.70      152.83      4.87 o
   2   1   9     7905.66     8379.47     68.74 o
   3   1   9      150.88      147.58      5.71 o
   4   1   9     1221.72     1303.92     15.55 o
   5   1   9       58.16       65.30      3.23 o
   6   1   9     3131.86     3124.49     30.59 o
   7   1   9      439.76      458.57      9.87 o
   8   1   9     1984.94     1958.03     26.79 o
   9   1   9      396.54      403.41     12.63 o
  10   1   9      296.11      308.26     11.31 o
  11   1   9       38.25       46.59      6.55 o
  12   1   9      964.74      970.42     23.32 o
  13   1   9        6.87        2.16      6.33 o
  14   1   9      139.34      141.83     11.06 o
  15   1   9      133.36      147.48     12.06 o
  16   1   9       10.18       20.94      9.18 o
 -19   2   9        1.80       -9.95      9.95 o
 -18   2   9       79.73       72.50     13.52 o
 -17   2   9       48.60       54.62     10.30 o
 -16   2   9        6.11       -0.89      7.33 o
 -15   2   9      261.10      220.16     12.97 o
 -14   2   9      144.66      148.66     10.87 o
 -13   2   9        0.32       -4.31      6.29 o
 -12   2   9     1596.11     1597.79     26.19 o
 -11   2   9      339.01      303.40     10.66 o
 -10   2   9      139.18      116.55      6.63 o
  -9   2   9     1245.08     1160.25     17.92 o
  -8   2   9     1926.57     1825.40     24.42 o
  -7   2   9       42.60       55.23      4.19 o
  -6   2   9      381.92      346.23      7.90 o
  -5   2   9       94.20       78.39      4.37 o
  -4   2   9     1094.39     1146.53     16.10 o
  -3   2   9     8596.97     9193.59    106.29 o
  -2   2   9     3082.69     3222.65     36.37 o
  -1   2   9     2006.92     2218.59     31.02 o
   0   2   9     1779.01     1715.80     18.80 o
   1   2   9     1367.94     1362.33     15.78 o
   2   2   9      158.70      193.09      6.13 o
   3   2   9     1441.28     1526.65     19.35 o
   4   2   9     3008.96     3037.55     30.25 o
   5   2   9     1398.87     1438.51     17.62 o
   6   2   9     1230.33     1217.83     16.58 o
   7   2   9      244.61      224.18      7.68 o
   8   2   9      970.30      970.48     17.06 o
   9   2   9      165.30      170.96     10.06 o
  10   2   9      693.72      691.90     17.87 o
  11   2   9       79.04       79.62      8.64 o
  12   2   9        9.49        5.61      6.56 o
  13   2   9      306.12      296.83     13.79 o
  14   2   9      482.73      495.88     17.56 o
  15   2   9        7.64       -4.19     10.24 o
  16   2   9      209.89      230.40     16.88 o
 -18   3   9        0.06       -8.82      8.82 o
 -17   3   9      144.31      132.76     21.18 o
 -16   3   9        4.15       -1.42      7.59 o
 -15   3   9        2.59       -3.47      6.95 o
 -14   3   9      438.84      361.88     16.36 o
 -13   3   9     2395.61     2182.15     37.92 o
 -12   3   9       45.76       20.66      6.36 o
 -11   3   9      722.63      671.34     14.56 o
 -10   3   9        0.34       -3.07      4.13 o
  -9   3   9       83.04       76.95      5.47 o
  -8   3   9      191.94      185.58      7.31 o
  -7   3   9     1149.98      994.44     16.96 o
  -6   3   9      740.04      713.88     13.34 o
  -5   3   9      139.47      192.72      6.17 o
  -4   3   9      520.66      523.16     10.63 o
  -3   3   9      732.12      718.63     14.91 o
  -2   3   9      770.36      819.65     17.33 o
  -1   3   9     6925.38     7020.33     72.91 o
   0   3   9       18.58       13.31      4.03 o
   1   3   9      374.04      412.86      7.67 o
   2   3   9        1.96       -0.47      2.88 o
   3   3   9     3656.97     3693.52     38.10 o
   4   3   9       30.38       29.72      4.42 o
   5   3   9     3063.64     3104.02     33.54 o
   6   3   9      258.72      253.91      7.60 o
   7   3   9       48.53       50.36      7.99 o
   8   3   9      125.67      110.02      9.07 o
   9   3   9      477.77      497.40     18.91 o
  10   3   9       52.46       43.93      6.46 o
  11   3   9      679.59      702.45     21.05 o
  12   3   9       13.21       10.37      8.12 o
  13   3   9       37.01       34.75      9.25 o
  14   3   9        1.57        3.44      9.73 o
  15   3   9      970.16      971.21     33.68 o
  16   3   9       12.88       11.15     13.77 o
 -18   4   9      173.72      198.51     37.24 o
 -17   4   9        8.19       -3.87      9.57 o
 -16   4   9        4.30        4.07      9.67 o
 -15   4   9      203.37      186.46     14.22 o
 -14   4   9      160.02      162.49     12.85 o
 -13   4   9        4.85        6.15      7.60 o
 -12   4   9     1563.03     1515.16     31.88 o
 -11   4   9      189.68      185.83     11.30 o
 -10   4   9       31.97       23.13      6.81 o
  -9   4   9      699.91      729.38     19.18 o
  -8   4   9     1085.00     1055.51     25.28 o
  -7   4   9      210.92      194.39      7.32 o
  -6   4   9      969.73      939.83     13.71 o
  -5   4   9     2238.45     2362.23     36.03 o
  -4   4   9      160.48      160.26      5.35 o
  -3   4   9     2913.63     2900.68     35.51 o
  -2   4   9     7267.95     7373.44     87.87 o
  -1   4   9       10.15       20.28      3.61 o
   0   4   9       47.22       36.47      4.05 o
   1   4   9      284.37      282.74      9.86 o
   2   4   9      482.67      408.13     15.38 o
   3   4   9        3.60        2.08      3.75 o
   4   4   9     1849.67     1785.96     22.07 o
   5   4   9       91.69       79.86      6.85 o
   6   4   9     1881.28     1808.03     25.19 o
   7   4   9       47.36       37.99      6.62 o
   8   4   9      343.86      363.32     20.80 o
   9   4   9      148.25      161.56     10.75 o
  10   4   9      569.15      582.50     20.78 o
  11   4   9        2.64       11.72      8.93 o
  12   4   9        5.56        4.36     10.07 o
  13   4   9      195.91      192.40     16.46 o
  14   4   9      494.28      515.96     25.10 o
  15   4   9       18.44       -3.91     18.42 o
 -17   5   9      100.77       99.67     21.89 o
 -16   5   9       26.30       32.55     14.97 o
 -15   5   9       24.71       30.57     11.85 o
 -14   5   9      243.67      208.91     20.74 o
 -13   5   9      309.24      307.77     20.26 o
 -12   5   9       34.44       33.66      8.72 o
 -11   5   9       51.85       58.19      9.23 o
 -10   5   9      121.40      135.42     10.84 o
  -9   5   9      100.60       94.70     19.63 o
  -8   5   9       71.78       53.87     11.45 o
  -7   5   9     1496.03     1479.86     38.95 o
  -6   5   9     1077.61     1199.36     30.82 o
  -5   5   9      340.76      306.44     13.95 o
  -4   5   9     3240.39     3256.83     50.38 o
  -3   5   9      589.32      603.44     17.30 o
  -2   5   9     1293.08     1257.31     27.06 o
  -1   5   9     1052.40     1057.19     22.73 o
   0   5   9      315.14      303.43      9.74 o
   1   5   9       61.38       55.57      7.47 o
   2   5   9      649.03      606.27     21.08 o
   3   5   9       35.96       18.02      8.37 o
   4   5   9      239.03      199.63     14.02 o
   5   5   9       67.86       55.72     10.24 o
   6   5   9      951.69      836.64     25.39 o
   7   5   9      286.43      240.57     15.99 o
   8   5   9     1723.35     1641.77     34.04 o
   9   5   9      232.18      243.60     18.93 o
  10   5   9        0.68       -2.15     15.17 o
  11   5   9       88.26       80.18     20.72 o
  12   5   9      406.29      467.68     23.46 o
  13   5   9        7.75      -10.29     15.11 o
  14   5   9       65.42       77.07     30.75 o
 -15   6   9      281.94      322.79     29.47 o
 -14   6   9       57.84       66.58     14.72 o
 -13   6   9       49.73       36.77     16.01 o
 -12   6   9       17.96       27.48     11.59 o
 -11   6   9      302.56      310.02     20.61 o
 -10   6   9        0.99        0.31     12.23 o
  -9   6   9       65.12       73.32     14.63 o
  -8   6   9      553.22      573.00     31.77 o
  -7   6   9      105.52      123.94     13.46 o
  -6   6   9       50.11       53.47      9.89 o
  -5   6   9      436.81      466.84     17.86 o
  -4   6   9      284.41      344.21     14.85 o
  -3   6   9      789.21      796.12     22.83 o
  -2   6   9        4.64       15.99      7.41 o
  -1   6   9       60.80       67.07      9.16 o
   0   6   9       92.28       94.32     11.74 o
   1   6   9      652.00      670.40     37.07 o
   2   6   9       18.89       -0.35      8.27 o
   3   6   9      103.43      120.19     12.88 o
   4   6   9        4.97        2.72     14.04 o
   5   6   9     1157.24     1107.16     37.12 o
   6   6   9       18.12        6.51      8.67 o
   7   6   9     1495.19     1416.19     35.15 o
   8   6   9      231.57      206.02     20.88 o
   9   6   9       69.36       60.55     11.76 o
  10   6   9        4.96       26.19     14.12 o
  11   6   9      280.87      307.40     20.63 o
  12   6   9      203.87      203.46     21.08 o
  13   6   9      273.35      283.01     27.86 o
 -14   7   9       73.28       70.69     15.45 o
 -13   7   9      164.58      233.05     20.59 o
 -12   7   9       43.75       49.39     19.26 o
 -11   7   9       72.90       75.49     17.86 o
 -10   7   9      478.89      593.27     33.80 o
  -9   7   9        5.69       35.04     19.33 o
  -8   7   9      359.25      386.54     22.38 o
  -7   7   9       27.85       25.97     10.10 o
  -6   7   9      194.16      202.98     15.84 o
  -5   7   9       78.80       82.14     10.51 o
  -4   7   9      313.83      347.96     36.59 o
  -3   7   9      229.66      235.84     15.40 o
  -2   7   9      320.80      330.02     17.08 o
  -1   7   9      167.51      167.57     15.45 o
   0   7   9      591.85      536.68     41.55 o
   1   7   9      183.22      141.36     21.30 o
   2   7   9     1388.84     1327.24     53.57 o
   3   7   9      691.16      716.92     24.49 o
   4   7   9       62.63       61.65     12.98 o
   5   7   9      165.77      136.47     14.47 o
   6   7   9      424.12      427.83     24.89 o
   7   7   9        0.32        6.00      9.66 o
   8   7   9      256.15      291.36     35.30 o
   9   7   9       42.64       52.87     13.06 o
  10   7   9      101.54      104.32     16.44 o
  11   7   9        9.52       18.98     12.18 o
  12   7   9      177.85      162.44     18.57 o
 -12   8   9      228.87      284.78     27.83 o
 -11   8   9       83.95      106.04     17.45 o
 -10   8   9       76.03       76.13     30.61 o
  -9   8   9       81.78       99.75     23.36 o
  -8   8   9      122.18      122.37     15.50 o
  -7   8   9        3.98       20.09     11.13 o
  -6   8   9      131.35      151.53     18.85 o
  -5   8   9       53.62       76.58     12.19 o
  -4   8   9        0.05        1.24      9.83 o
  -3   8   9      445.45      373.65     21.71 o
  -2   8   9      311.85      316.19     38.06 o
  -1   8   9       67.87       44.04     16.38 o
   0   8   9      399.91      292.85     94.09 o
   1   8   9      319.31      305.60     65.52 o
   2   8   9      100.81      106.38     37.55 o
   3   8   9      822.90      684.31     30.34 o
   4   8   9      427.07      369.09     20.92 o
   5   8   9        3.20       -2.00     10.71 o
   6   8   9        0.93      -13.76     13.76 o
   7   8   9      173.95      217.30     18.83 o
   8   8   9       23.48       21.21     12.55 o
   9   8   9       19.21       34.99     12.67 o
  10   8   9      185.02      152.11     22.72 o
  -9   9   9        2.67        2.52     15.53 o
  -8   9   9        2.87       19.13     18.02 o
  -7   9   9      594.67      732.46     54.65 o
  -6   9   9        2.54       80.02     18.16 o
  -5   9   9       23.67       41.33     16.22 o
  -4   9   9        0.19       13.10     13.07 o
  -3   9   9      204.75      172.18     29.73 o
  -2   9   9       15.91      -24.95     43.49 o
  -1   9   9      272.84      202.71     59.45 o
   0   9   9       74.35       18.99     77.29 o
   1   9   9        0.32      -38.88     41.62 o
   2   9   9        0.51        1.88     19.40 o
   3   9   9      392.98      375.19     32.52 o
   4   9   9        1.02      -10.07     19.57 o
   5   9   9       63.56       36.46     43.81 o
   6   9   9       22.81       22.07     19.84 o
   7   9   9        6.58       -3.36     23.21 o
  -4  10   9       16.61       -1.25     20.03 o
  -3  10   9       37.76       75.10     29.41 o
  -2  10   9       96.76      108.89     29.41 o
  -1  10   9        6.49        8.14     21.90 o
   0  10   9      171.87      143.94     66.96 o
   1  10   9       16.32        0.63     20.65 o
   2  10   9       36.82       -0.12     49.44 o
 -18   0  10      210.14      201.00     20.44 o
 -16   0  10      904.54      910.69     33.77 o
 -14   0  10        3.32       -2.32      8.79 o
 -12   0  10      427.00      432.20     19.18 o
 -10   0  10     1616.22     1500.45     33.44 o
  -8   0  10      210.05      168.54      9.20 o
  -6   0  10     3259.76     3172.38     55.36 o
  -4   0  10     8088.85     8035.81    114.98 o
  -2   0  10      309.14      315.90     13.05 o
   0   0  10     9794.52    10514.33    165.88 o
   2   0  10      670.27      633.02     16.45 o
   4   0  10      569.08      441.96     12.41 o
   6   0  10     4155.61     4250.90     57.48 o
   8   0  10       28.71       32.56     10.15 o
  10   0  10     1122.61     1074.58     31.50 o
  12   0  10     1778.10     1827.62     50.95 o
  14   0  10        1.78       -4.33     15.91 o
  16   0  10      324.47      352.80     27.88 o
 -19   1  10        0.85       -8.01      9.71 o
 -18   1  10       27.75       44.68     11.73 o
 -17   1  10      222.80      233.85     16.20 o
 -16   1  10       32.71       34.77      7.80 o
 -15   1  10      357.92      329.54     16.20 o
 -14   1  10      404.09      347.82     15.27 o
 -13   1  10        2.02       -5.51      5.51 o
 -12   1  10      400.73      385.64     12.21 o
 -11   1  10     1283.99     1229.51     21.22 o
 -10   1  10      209.03      189.16      8.10 o
  -9   1  10      148.17      134.19      6.73 o
  -8   1  10      405.45      401.09      9.71 o
  -7   1  10     4299.11     4216.76     48.45 o
  -6   1  10     2199.45     2213.83     27.74 o
  -5   1  10     2859.37     2641.25     31.53 o
  -4   1  10      112.95       83.80      5.12 o
  -3   1  10      509.03      535.73     12.10 o
  -2   1  10       20.59       13.33      3.64 o
  -1   1  10      668.67      575.18      9.96 o
   0   1  10       45.30       45.63      3.84 o
   1   1  10     5897.28     6168.04     51.70 o
   2   1  10     5436.89     5649.38     49.24 o
   3   1  10     2360.45     2453.96     26.01 o
   4   1  10     2521.48     2551.55     26.72 o
   5   1  10     3344.56     3251.50     29.91 o
   6   1  10      729.37      849.67     12.18 o
   7   1  10      390.93      380.39     10.33 o
   8   1  10      356.34      366.17     10.62 o
   9   1  10      304.87      296.62     10.42 o
  10   1  10       53.41       59.57      7.72 o
  11   1  10     1295.96     1271.35     25.61 o
  12   1  10       80.03       87.58      9.38 o
  13   1  10      173.11      167.73     13.72 o
  14   1  10      233.96      228.19     14.11 o
  15   1  10       76.09       66.90     10.75 o
  16   1  10        1.68        1.53      9.11 o
 -19   2  10       37.11       40.64     16.11 o
 -18   2  10        6.34       12.87     10.01 o
 -17   2  10        4.05       -5.76      8.69 o
 -16   2  10       78.68       87.64     10.68 o
 -15   2  10      147.10      170.81     12.94 o
 -14   2  10       25.54       25.26      7.75 o
 -13   2  10      898.21      818.96     20.94 o
 -12   2  10       24.23       18.82      6.32 o
 -11   2  10        7.19       11.72      6.46 o
 -10   2  10      579.56      561.49     13.35 o
  -9   2  10     1888.10     1743.57     25.60 o
  -8   2  10      281.36      307.30      9.80 o
  -7   2  10      923.87      909.99     15.55 o
  -6   2  10      497.31      478.04      9.94 o
  -5   2  10      344.00      387.06      9.34 o
  -4   2  10     2768.14     2703.18     32.36 o
  -3   2  10     9122.23     9683.64     95.55 o
  -2   2  10       27.13       43.70      4.20 o
  -1   2  10     1281.22     1196.11     18.88 o
   0   2  10     5154.15     5110.32     45.52 o
   1   2  10     2836.84     2881.46     29.40 o
   2   2  10     1830.48     1875.11     21.95 o
   3   2  10     4738.19     4706.72     43.74 o
   4   2  10     1342.35     1280.54     19.09 o
   5   2  10     1028.93      975.60     14.09 o
   6   2  10     1807.89     1827.47     24.05 o
   7   2  10     1464.15     1508.73     22.78 o
   8   2  10        0.54        1.87      4.18 o
   9   2  10        7.90        7.77      5.21 o
  10   2  10      200.06      199.50     11.84 o
  11   2  10      165.69      153.85     10.02 o
  12   2  10      417.03      412.38     15.69 o
  13   2  10      590.06      657.63     19.18 o
  14   2  10        0.66        0.53      8.26 o
  15   2  10      238.08      237.28     17.77 o
  16   2  10       51.72       44.86     11.71 o
 -18   3  10       97.85       99.58     17.71 o
 -17   3  10        0.30       -3.68     11.25 o
 -16   3  10        1.01       -7.17      8.03 o
 -15   3  10       34.66       31.78      9.84 o
 -14   3  10      698.75      614.45     19.18 o
 -13   3  10       40.40       38.71      7.40 o
 -12   3  10      767.39      779.20     18.45 o
 -11   3  10       45.68       24.43      5.55 o
 -10   3  10       59.28       44.77      5.24 o
  -9   3  10      559.50      516.35     12.66 o
  -8   3  10     1696.50     1630.92     22.61 o
  -7   3  10      567.51      561.82     11.74 o
  -6   3  10      258.17      249.37      7.77 o
  -5   3  10       32.34       33.51      3.12 o
  -4   3  10       62.69       55.72      4.08 o
  -3   3  10        0.26        6.11      2.24 o
  -2   3  10     3727.96     3635.47     38.75 o
  -1   3  10      212.49      219.66      6.71 o
   0   3  10      243.68      214.30      7.88 o
   1   3  10      107.76       98.64      6.02 o
   2   3  10     3021.54     2903.33     31.36 o
   3   3  10       66.40       72.96      6.45 o
   4   3  10     2497.89     2260.15     26.88 o
   5   3  10       90.71      115.69      6.26 o
   6   3  10      525.62      549.30     12.79 o
   7   3  10       63.28       68.17      5.48 o
   8   3  10     1179.42     1184.36     21.44 o
   9   3  10        0.00        3.02      6.60 o
  10   3  10     1065.41     1116.16     27.15 o
  11   3  10        0.45       -4.85      6.88 o
  12   3  10      105.15       98.93     10.43 o
  13   3  10       82.92       86.57     11.09 o
  14   3  10     1234.34     1263.47     35.23 o
  15   3  10       13.82        5.81     12.41 o
 -17   4  10       19.80       21.13     13.74 o
 -16   4  10       65.78       68.93     11.79 o
 -15   4  10       81.87       93.08     13.67 o
 -14   4  10       41.15       20.45      8.56 o
 -13   4  10     1318.34     1293.24     32.43 o
 -12   4  10      107.77      128.59     11.28 o
 -11   4  10       27.75       12.24      7.00 o
 -10   4  10       14.82       34.66      7.59 o
  -9   4  10     2475.08     2364.05     46.24 o
  -8   4  10     1925.97     1800.63     33.09 o
  -7   4  10       19.88       27.41      5.17 o
  -6   4  10      422.38      444.88     10.94 o
  -5   4  10       39.87       38.60      4.13 o
  -4   4  10       89.41       95.73      4.65 o
  -3   4  10     3411.71     3466.53     39.05 o
  -2   4  10      430.26      517.79     11.24 o
  -1   4  10      117.91      150.54      7.29 o
   0   4  10     1808.53     1861.24     22.22 o
   1   4  10      171.92      136.86      6.60 o
   2   4  10      128.78      128.83      7.54 o
   3   4  10      500.32      485.83     15.51 o
   4   4  10       67.85       56.73      6.93 o
   5   4  10     2155.56     2011.19     41.26 o
   6   4  10      120.30      127.38      8.94 o
   7   4  10     1454.46     1364.02     29.07 o
   8   4  10      364.30      375.62     15.81 o
   9   4  10      274.23      279.05     15.76 o
  10   4  10       14.64        6.35     10.68 o
  11   4  10      108.69      114.36     12.64 o
  12   4  10      150.65      171.65     16.84 o
  13   4  10      513.39      517.95     24.71 o
  14   4  10        9.69        2.58     17.70 o
  15   4  10      254.78      282.41     33.67 o
 -17   5  10      106.84      104.35     18.08 o
 -16   5  10      123.66      105.96     14.82 o
 -15   5  10      174.63      173.57     20.29 o
 -14   5  10      154.91      147.55     13.39 o
 -13   5  10       27.30       37.68      9.05 o
 -12   5  10       16.30       25.41     10.96 o
 -11   5  10      724.50      687.27     21.24 o
 -10   5  10      202.89      214.09     12.73 o
  -9   5  10      173.48      175.07     14.79 o
  -8   5  10      506.00      532.10     25.05 o
  -7   5  10      178.20      188.25     20.77 o
  -6   5  10       23.46       42.02      8.55 o
  -5   5  10     1464.32     1443.53     30.17 o
  -4   5  10     1077.52     1017.48     24.51 o
  -3   5  10       23.96       38.13      7.75 o
  -2   5  10     1556.45     1548.31     28.59 o
  -1   5  10      177.79      171.44      9.60 o
   0   5  10       76.45       97.44      8.69 o
   1   5  10      543.19      523.92     17.23 o
   2   5  10      101.82      101.96      9.61 o
   3   5  10       86.49       58.41     11.29 o
   4   5  10      167.81      192.58     14.75 o
   5   5  10      764.42      725.70     25.91 o
   6   5  10      822.48      711.60     32.55 o
   7   5  10     1295.22     1275.68     43.05 o
   8   5  10      106.08       83.92     10.98 o
   9   5  10      220.77      182.90     17.76 o
  10   5  10       86.63       89.15     12.81 o
  11   5  10      436.47      514.15     22.93 o
  12   5  10       35.62       22.13     20.92 o
  13   5  10       21.44       35.43     18.07 o
  14   5  10      100.40       91.18     29.31 o
 -15   6  10       30.49       18.68     12.50 o
 -14   6  10       11.52      -13.26     16.66 o
 -13   6  10        5.19      -10.66     10.66 o
 -12   6  10      169.11      187.56     17.02 o
 -11   6  10       12.77        9.26     10.89 o
 -10   6  10      407.05      406.71     27.66 o
  -9   6  10      555.63      563.64     32.97 o
  -8   6  10       76.29       83.53     11.99 o
  -7   6  10      452.98      490.32     29.01 o
  -6   6  10      250.53      254.55     20.38 o
  -5   6  10        0.21       17.31      9.12 o
  -4   6  10     1637.35     1649.87     34.05 o
  -3   6  10       40.74       47.58      9.14 o
  -2   6  10      126.87      120.85     11.62 o
  -1   6  10      292.40      306.54     15.08 o
   0   6  10     2246.18     2238.26     42.05 o
   1   6  10       66.33       47.62     28.97 o
   2   6  10      113.13       99.31     11.51 o
   3   6  10      341.36      272.71     15.56 o
   4   6  10      663.94      654.06     25.21 o
   5   6  10      188.25      151.99     12.32 o
   6   6  10      946.54      932.16     32.66 o
   7   6  10      443.19      387.18     19.85 o
   8   6  10      173.65      155.86     14.43 o
   9   6  10       12.09        6.03     13.50 o
  10   6  10      349.92      392.66     23.43 o
  11   6  10       22.96       51.92     22.41 o
  12   6  10      253.67      272.76     34.18 o
  13   6  10        4.34        2.39     19.96 o
 -14   7  10       60.98       43.87     16.20 o
 -13   7  10       48.68       82.03     12.84 o
 -12   7  10       31.18       66.05     17.43 o
 -11   7  10      155.01      195.41     21.54 o
 -10   7  10        2.92       20.87     20.69 o
  -9   7  10       35.86       34.83     16.18 o
  -8   7  10        1.34       13.85     11.84 o
  -7   7  10      262.44      310.39     27.17 o
  -6   7  10      273.12      291.71     18.47 o
  -5   7  10     1060.25     1101.84     46.05 o
  -4   7  10      354.08      356.77     24.74 o
  -3   7  10       55.98       45.80     10.85 o
  -2   7  10      121.16      118.16     13.51 o
  -1   7  10      285.54      283.77     23.56 o
   0   7  10      389.50      301.32     22.74 o
   1   7  10     1426.69     1298.59     43.50 o
   2   7  10      375.60      327.00     27.17 o
   3   7  10        7.69       -7.01     13.38 o
   4   7  10       33.47       37.03     13.38 o
   5   7  10      982.34      930.95     33.38 o
   6   7  10       21.11       17.32     12.34 o
   7   7  10      186.29      166.29     24.92 o
   8   7  10        8.96       21.52     13.78 o
   9   7  10       45.39       36.98     12.85 o
  10   7  10        0.53        0.79     17.16 o
  11   7  10      103.11       84.75     22.87 o
 -12   8  10       14.43       23.38     17.15 o
 -11   8  10       14.33      -10.93     38.80 o
 -10   8  10      134.02      222.55     39.11 o
  -9   8  10      143.55      170.19     19.51 o
  -8   8  10        3.97       24.16     12.42 o
  -7   8  10      269.65      234.28     19.68 o
  -6   8  10       52.73       48.73     18.79 o
  -5   8  10      380.60      414.04     38.90 o
  -4   8  10      295.51      296.74     20.30 o
  -3   8  10       83.96       80.77     16.80 o
  -2   8  10       70.23       46.48     48.42 o
  -1   8  10      160.42      124.67     36.30 o
   0   8  10      406.08      337.22     96.73 o
   1   8  10       11.92       -5.63     15.62 o
   2   8  10      145.76      148.30     17.71 o
   3   8  10      776.76      708.18     28.11 o
   4   8  10        7.95       -8.34     20.26 o
   5   8  10        6.49        2.54     15.90 o
   6   8  10      268.67      275.20     20.29 o
   7   8  10       42.18       30.83     16.54 o
   8   8  10        1.57       -6.12     11.19 o
   9   8  10      154.77      155.70     19.10 o
  -9   9  10        3.44       88.75     34.64 o
  -8   9  10      255.58      357.15     44.19 o
  -7   9  10       42.03       62.14     17.30 o
  -6   9  10       15.10       38.40     15.58 o
  -5   9  10       27.14       43.53     14.30 o
  -4   9  10       29.66       29.48     16.66 o
  -3   9  10      126.49       80.62     21.23 o
  -2   9  10      125.40       91.55     53.51 o
  -1   9  10       45.38      -27.07     53.19 o
   0   9  10        0.12       -3.13     19.40 o
   1   9  10        7.75      -25.55     46.94 o
   2   9  10      650.81      550.48     38.75 o
   3   9  10        0.68      -20.85     38.49 o
   4   9  10       61.65       47.11     48.81 o
   5   9  10        9.42        6.88     45.37 o
   6   9  10       27.19        8.40     17.24 o
  -3  10  10      178.85      187.74     35.05 o
  -2  10  10        0.18        0.00     23.16 o
  -1  10  10       36.35       20.65     22.53 o
   0  10  10        1.39       13.77     47.56 o
 -19   0  11      166.37      142.91     27.83 o
 -17   0  11      619.73      631.94     30.71 o
 -15   0  11      173.06      147.80     15.42 o
 -13   0  11      281.49      320.01     19.58 o
 -11   0  11     1074.01     1081.36     28.09 o
  -9   0  11     1366.64     1352.65     28.51 o
  -7   0  11     2376.39     2150.61     52.31 o
  -5   0  11     8801.05     9009.28    119.32 o
  -3   0  11      455.66      547.08     15.06 o
  -1   0  11    19896.61    21555.59    292.60 o
   1   0  11      454.56      401.62     12.14 o
   3   0  11      511.06      411.15     12.71 o
   5   0  11     1803.40     1731.42     29.69 o
   7   0  11       67.87       58.88      8.22 o
   9   0  11     1811.23     1709.99     41.85 o
  11   0  11     1209.81     1218.94     35.14 o
  13   0  11      514.40      554.28     25.86 o
  15   0  11      512.10      626.04     55.18 o
 -19   1  11        6.81       11.16     10.70 o
 -18   1  11      213.15      198.74     15.23 o
 -17   1  11       50.11       33.10     10.00 o
 -16   1  11      171.09      165.72     12.27 o
 -15   1  11       68.89       67.11      8.73 o
 -14   1  11        0.70       -1.21      6.10 o
 -13   1  11       15.77       14.85      6.50 o
 -12   1  11      253.01      227.99     11.07 o
 -11   1  11      304.59      302.45     10.94 o
 -10   1  11     1359.20     1257.19     20.76 o
  -9   1  11      411.88      373.45     10.16 o
  -8   1  11     2382.02     2343.29     30.44 o
  -7   1  11      454.97      430.05      9.85 o
  -6   1  11     4805.93     4620.83     51.98 o
  -5   1  11     3094.51     3478.75     42.36 o
  -4   1  11      243.67      232.67      6.79 o
  -3   1  11      721.24      704.53     12.72 o
  -2   1  11       72.40       55.14      3.89 o
  -1   1  11      635.30      713.65     12.71 o
   0   1  11     1238.82     1210.45     15.65 o
   1   1  11     7058.42     7380.45     65.00 o
   2   1  11       56.14       48.85      4.26 o
   3   1  11     3940.89     3939.35     38.67 o
   4   1  11     3554.42     3553.61     38.15 o
   5   1  11        0.12       -0.81      2.56 o
   6   1  11      406.57      411.12     14.27 o
   7   1  11      618.44      573.97     14.85 o
   8   1  11       76.64       75.84      6.30 o
   9   1  11       23.35       17.43      5.30 o
  10   1  11     1512.10     1460.10     29.16 o
  11   1  11      122.47      127.72      9.27 o
  12   1  11      233.53      261.49     12.83 o
  13   1  11      255.76      276.75     14.86 o
  14   1  11       62.64       79.67     11.22 o
  15   1  11       58.63       61.16     11.40 o
  16   1  11      175.57      188.46     15.13 o
 -18   2  11        3.22       -9.11      9.64 o
 -17   2  11       33.62       15.28     10.14 o
 -16   2  11       64.07       67.92     10.44 o
 -15   2  11        0.08        1.22      7.35 o
 -14   2  11      842.11      756.46     20.26 o
 -13   2  11       19.32       26.80      7.70 o
 -12   2  11       51.82       55.99      7.80 o
 -11   2  11     1720.53     1632.95     25.88 o
 -10   2  11     1531.14     1425.33     23.50 o
  -9   2  11      162.61      144.69      7.18 o
  -8   2  11      967.49      913.79     16.10 o
  -7   2  11      840.96      781.26     13.25 o
  -6   2  11      139.85      137.57      5.32 o
  -5   2  11      224.82      202.90      7.37 o
  -4   2  11      203.18      163.61      6.11 o
  -3   2  11       48.62       33.78      4.26 o
  -2   2  11      157.32      123.53      7.02 o
  -1   2  11     4373.68     4418.94     45.16 o
   0   2  11      866.00      877.19     12.44 o
   1   2  11      442.41      541.11     10.27 o
   2   2  11    10068.80    10248.72     90.10 o
   3   2  11     2781.12     2765.85     34.19 o
   4   2  11     2405.28     2301.85     28.49 o
   5   2  11     2799.87     2833.34     33.00 o
   6   2  11      804.94      763.33     14.45 o
   7   2  11       22.61       34.88      9.02 o
   8   2  11      570.44      566.27     15.03 o
   9   2  11       23.63       27.83      7.81 o
  10   2  11       16.27       20.07      6.06 o
  11   2  11      148.52      144.66     11.07 o
  12   2  11      419.83      390.55     15.42 o
  13   2  11        9.04        4.07      6.93 o
  14   2  11      399.05      417.21     21.00 o
  15   2  11      160.26      166.34     15.69 o
 -18   3  11        0.08       -0.37     10.76 o
 -17   3  11       23.10       28.22     10.91 o
 -16   3  11        0.00       -2.39      9.47 o
 -15   3  11      787.64      770.16     27.88 o
 -14   3  11      288.18      277.08     15.86 o
 -13   3  11      597.33      555.65     19.18 o
 -12   3  11        3.92        5.36      7.79 o
 -11   3  11      477.44      448.45     15.85 o
 -10   3  11      125.45      103.55      7.40 o
  -9   3  11     2360.01     2337.34     31.49 o
  -8   3  11      189.60      213.29      8.13 o
  -7   3  11      215.05      231.82      7.97 o
  -6   3  11      117.38      136.36      5.97 o
  -5   3  11      226.15      212.19      8.16 o
  -4   3  11      327.20      336.23      7.92 o
  -3   3  11     3998.43     4030.07     43.27 o
  -2   3  11      474.59      494.83     12.66 o
  -1   3  11      310.89      319.72      8.27 o
   0   3  11      361.49      369.71      8.01 o
   1   3  11     1622.35     1458.29     18.01 o
   2   3  11       55.12       53.01      4.49 o
   3   3  11     4240.28     4077.57     43.76 o
   4   3  11      124.93      110.72      7.20 o
   5   3  11      670.35      644.26     12.80 o
   6   3  11      222.63      251.06     10.40 o
   7   3  11      328.57      307.89     14.20 o
   8   3  11        0.46       -1.33      6.87 o
   9   3  11      388.29      369.76     12.17 o
  10   3  11      105.90      111.65      9.71 o
  11   3  11      250.42      269.93     13.74 o
  12   3  11      113.36      120.62     10.96 o
  13   3  11      836.61      872.03     45.34 o
  14   3  11        0.97       -7.15     21.62 o
  15   3  11       67.02       52.95     16.99 o
 -17   4  11       39.48       42.39     12.83 o
 -16   4  11       67.90       53.90     12.37 o
 -15   4  11      219.63      177.24     19.59 o
 -14   4  11       55.72       48.27     12.33 o
 -13   4  11      102.16      101.55     11.21 o
 -12   4  11        0.26        4.94      7.23 o
 -11   4  11       98.03      100.81     10.12 o
 -10   4  11      357.36      397.62     15.21 o
  -9   4  11      183.66      214.23     10.87 o
  -8   4  11       49.34       31.81      7.07 o
  -7   4  11       65.31       60.03      7.27 o
  -6   4  11      400.31      408.08     15.08 o
  -5   4  11      174.62      167.05     10.69 o
  -4   4  11     1931.88     1934.29     25.85 o
  -3   4  11      320.77      342.22     11.60 o
  -2   4  11      564.97      553.30     12.33 o
  -1   4  11       78.37      103.61      6.36 o
   0   4  11        9.13       15.89      4.55 o
   1   4  11      136.37      141.65      9.63 o
   2   4  11      738.54      687.12     15.51 o
   3   4  11      522.03      532.13     17.67 o
   4   4  11     1627.70     1569.06     26.32 o
   5   4  11     1093.06     1013.84     22.23 o
   6   4  11      927.15      905.06     27.66 o
   7   4  11        2.38       19.78      8.27 o
   8   4  11     1280.14     1273.88     29.53 o
   9   4  11       17.68       17.77     11.85 o
  10   4  11        9.54       -8.92      9.66 o
  11   4  11      101.63      113.95     17.31 o
  12   4  11      270.52      324.66     28.77 o
  13   4  11       74.94       36.51     28.27 o
  14   4  11      242.77      242.91     30.62 o
 -16   5  11       20.34       13.53     11.26 o
 -15   5  11       29.36       16.49     10.49 o
 -14   5  11       48.49       47.23     10.31 o
 -13   5  11      140.72      142.31     13.14 o
 -12   5  11      719.96      670.47     22.26 o
 -11   5  11      524.03      518.14     19.91 o
 -10   5  11      169.42      201.56     16.27 o
  -9   5  11       10.39        2.50     10.78 o
  -8   5  11      259.33      257.91     31.09 o
  -7   5  11        1.00       -5.18      7.65 o
  -6   5  11      765.63      757.73     22.47 o
  -5   5  11      317.85      316.34     14.15 o
  -4   5  11      624.88      587.67     18.55 o
  -3   5  11      698.60      739.88     20.95 o
  -2   5  11      362.00      360.55     14.82 o
  -1   5  11       22.69       27.54      8.48 o
   0   5  11      809.27      775.87     18.41 o
   1   5  11      332.36      295.40     15.51 o
   2   5  11       18.74       13.22      8.43 o
   3   5  11      243.63      230.97     16.64 o
   4   5  11      335.29      361.38     19.45 o
   5   5  11       86.51       60.19     12.50 o
   6   5  11      460.07      448.92     26.00 o
   7   5  11      960.33      991.70     35.61 o
   8   5  11       57.93       75.70     12.45 o
   9   5  11      640.61      633.06     23.92 o
  10   5  11      617.90      630.47     29.28 o
  11   5  11       26.92       22.51     10.81 o
  12   5  11       20.03       17.41     16.17 o
  13   5  11      250.06      270.05     30.69 o
 -15   6  11       30.77        3.13     12.24 o
 -14   6  11        9.10       -9.85     12.56 o
 -13   6  11      263.97      283.37     20.77 o
 -12   6  11       21.64        9.50     11.45 o
 -11   6  11      357.75      343.39     24.71 o
 -10   6  11      343.15      392.56     38.04 o
  -9   6  11        3.78        7.42     17.25 o
  -8   6  11        0.21      -13.10     13.10 o
  -7   6  11      963.10     1079.13     43.77 o
  -6   6  11      174.16      180.00     13.56 o
  -5   6  11     1225.37     1198.42     31.45 o
  -4   6  11       42.42       34.69     10.63 o
  -3   6  11      888.78      911.61     24.85 o
  -2   6  11        1.39       18.12      7.99 o
  -1   6  11     1597.49     1568.48     35.10 o
   0   6  11        0.94       11.78     12.50 o
   1   6  11      109.48      115.50     16.04 o
   2   6  11      559.05      468.98     24.39 o
   3   6  11      480.08      506.94     18.45 o
   4   6  11      182.57      152.37     14.69 o
   5   6  11     1249.43     1110.95     40.84 o
   6   6  11       30.85       11.47     14.25 o
   7   6  11       23.50        2.19     16.55 o
   8   6  11       85.55       65.93     11.91 o
   9   6  11      466.86      484.15     22.86 o
  10   6  11        1.23      -20.87     20.87 o
  11   6  11      151.79      112.93     23.25 o
  12   6  11        6.31       10.89     14.94 o
 -14   7  11        0.62      -10.86     12.97 o
 -13   7  11        7.95        7.07     13.47 o
 -12   7  11       98.01      114.83     19.58 o
 -11   7  11       33.74       41.90     22.46 o
 -10   7  11       57.56       71.77     22.42 o
  -9   7  11       73.85       85.02     16.59 o
  -8   7  11      242.12      274.65     24.46 o
  -7   7  11       96.00      122.71     14.47 o
  -6   7  11      339.41      390.84     21.27 o
  -5   7  11      309.19      305.54     19.73 o
  -4   7  11        0.26        8.30     10.12 o
  -3   7  11        1.32       10.87      9.26 o
  -2   7  11      220.74      240.33     18.12 o
  -1   7  11       35.35       17.96     17.97 o
   0   7  11      961.73      841.04     78.91 o
   1   7  11      260.54      246.16     31.07 o
   2   7  11       27.41       20.07     11.32 o
   3   7  11        5.20       -1.67     27.37 o
   4   7  11     1765.18     1730.38     43.96 o
   5   7  11       17.19       22.19     10.16 o
   6   7  11       30.23       51.62     12.07 o
   7   7  11       19.28        7.46     29.86 o
   8   7  11        6.29        6.02     16.35 o
   9   7  11        1.35       15.64     20.05 o
  10   7  11      207.06      245.50     49.04 o
  11   7  11        9.28        8.56     14.72 o
 -12   8  11        0.41      -33.17     33.17 o
 -11   8  11       43.94       84.27     26.09 o
 -10   8  11      115.90      138.49     73.85 o
  -9   8  11        5.37       30.64     21.25 o
  -8   8  11      381.82      415.98     27.32 o
  -7   8  11       59.97      102.39     17.35 o
  -6   8  11       35.08       36.19     18.19 o
  -5   8  11      722.75      724.56     33.32 o
  -4   8  11       38.91       47.86     14.39 o
  -3   8  11       80.44       54.49     16.93 o
  -2   8  11       59.60       45.32     35.67 o
  -1   8  11      570.03      527.06     38.74 o
   0   8  11        2.45       -6.63     34.11 o
   1   8  11       22.77       15.17     12.13 o
   2   8  11      863.13      731.06     28.47 o
   3   8  11       10.41        6.82     18.75 o
   4   8  11        0.67      -13.46     14.23 o
   5   8  11      170.28      174.74     18.49 o
   6   8  11       70.44       88.07     26.21 o
   7   8  11       27.47       17.78     11.57 o
   8   8  11      104.09      148.20     17.61 o
   9   8  11        6.71       12.74     12.19 o
  -9   9  11      306.88      504.57     86.36 o
  -8   9  11       16.46       37.07     23.78 o
  -7   9  11       20.60       66.39     20.96 o
  -6   9  11      131.22      141.44     18.32 o
  -5   9  11       93.20      118.93     20.34 o
  -4   9  11      124.10      102.02     21.87 o
  -3   9  11      209.21      200.52     57.89 o
  -2   9  11        6.21      -33.44     40.05 o
  -1   9  11        6.43      -12.67     53.51 o
   0   9  11        4.39       12.52     49.44 o
   1   9  11      246.84      261.38     57.23 o
   2   9  11        8.24      -28.54     60.70 o
   3   9  11      331.66      295.84     30.97 o
   4   9  11        6.69      -42.24     42.24 o
   5   9  11        6.73       -3.64     54.13 o
   6   9  11        0.96      -38.54     51.32 o
 -18   0  12      368.84      347.30     42.05 o
 -16   0  12      107.97      119.63     15.06 o
 -14   0  12      598.32      640.24     26.52 o
 -12   0  12      688.67      680.37     25.28 o
 -10   0  12       54.27       49.31      8.78 o
  -8   0  12     2578.49     2421.21     50.85 o
  -6   0  12     9535.82     9919.89    130.88 o
  -4   0  12      508.82      493.83     13.68 o
  -2   0  12       35.85      121.13      8.12 o
   0   0  12     1298.67     1464.30     35.47 o
   2   0  12     2512.98     2436.68     39.82 o
   4   0  12     4707.32     4611.03     63.85 o
   6   0  12       12.99        8.21      9.35 o
   8   0  12     1900.08     1880.20     51.56 o
  10   0  12     1031.63     1060.58     37.64 o
  12   0  12      205.85      222.86     17.00 o
  14   0  12      205.25      225.79     23.90 o
 -19   1  12       79.11       90.81     18.13 o
 -18   1  12       13.23       10.49      9.53 o
 -17   1  12      102.51      126.45     13.08 o
 -16   1  12       68.36       71.47     10.41 o
 -15   1  12        9.95        9.49      7.47 o
 -14   1  12       12.76       15.80      6.74 o
 -13   1  12      665.13      629.18     17.75 o
 -12   1  12      133.84      161.27     10.34 o
 -11   1  12       26.88       19.94      5.40 o
 -10   1  12      199.80      167.75      8.56 o
  -9   1  12     1287.88     1155.38     19.97 o
  -8   1  12      374.79      383.55     10.41 o
  -7   1  12     6529.77     6259.58     68.59 o
  -6   1  12     1587.74     1568.29     21.49 o
  -5   1  12       21.26       16.32      3.59 o
  -4   1  12       33.79       15.72      3.85 o
  -3   1  12     1261.66     1220.12     20.85 o
  -2   1  12      637.12      754.68     12.24 o
  -1   1  12     3189.08     3400.31     35.09 o
   0   1  12     1724.20     1826.55     21.09 o
   1   1  12       96.84      103.79      4.96 o
   2   1  12        6.20        5.74      2.99 o
   3   1  12     6291.80     6336.68     58.59 o
   4   1  12       72.56       82.87      5.83 o
   5   1  12      799.36      754.74     15.37 o
   6   1  12      142.12      126.07      6.83 o
   7   1  12      297.07      308.85     11.09 o
   8   1  12      154.26      126.61      7.18 o
   9   1  12      850.53      850.32     22.91 o
  10   1  12      117.48      120.94      9.10 o
  11   1  12      210.36      210.44     11.53 o
  12   1  12      410.24      428.52     16.09 o
  13   1  12       63.69       86.93     10.46 o
  14   1  12       43.54       42.90     12.01 o
  15   1  12      112.27       93.63     11.04 o
 -18   2  12       19.47       15.54     10.99 o
 -17   2  12       85.36       80.96     13.80 o
 -16   2  12        5.88        4.02      9.22 o
 -15   2  12      325.68      312.60     16.66 o
 -14   2  12      151.93      131.04     11.15 o
 -13   2  12      657.85      631.89     18.94 o
 -12   2  12       73.56       59.77      8.15 o
 -11   2  12     1615.36     1570.68     35.44 o
 -10   2  12       21.19       27.92      5.18 o
  -9   2  12     1658.90     1678.33     25.25 o
  -8   2  12      488.64      467.37     11.06 o
  -7   2  12      357.65      340.54      8.94 o
  -6   2  12       44.09       42.52      4.46 o
  -5   2  12       57.09       43.98      4.16 o
  -4   2  12     3025.33     3199.24     38.16 o
  -3   2  12      106.27      101.15      5.78 o
  -2   2  12     1696.29     1691.69     21.54 o
  -1   2  12      116.22      119.21      5.37 o
   0   2  12      582.90      578.52     10.18 o
   1   2  12     3478.33     3677.63     36.20 o
   2   2  12     1720.76     1760.78     22.49 o
   3   2  12     1698.70     1718.55     25.54 o
   4   2  12     1140.89     1110.51     20.48 o
   5   2  12      331.69      355.33     10.29 o
   6   2  12      289.33      287.72     14.49 o
   7   2  12      395.20      425.50     12.44 o
   8   2  12       81.34       90.66      6.97 o
   9   2  12      306.01      308.48     14.50 o
  10   2  12      475.42      487.73     15.69 o
  11   2  12      458.98      456.30     19.45 o
  12   2  12        5.55        2.90      7.34 o
  13   2  12      264.88      285.57     16.72 o
  14   2  12      178.64      184.65     15.33 o
  15   2  12       43.71       37.14     10.75 o
 -18   3  12       12.73        2.00     10.16 o
 -17   3  12       11.69       -1.35      9.55 o
 -16   3  12      527.30      533.05     35.29 o
 -15   3  12        4.02        2.67      8.42 o
 -14   3  12        5.84        3.04      7.20 o
 -13   3  12       20.84        7.06      7.10 o
 -12   3  12      417.20      436.20     15.95 o
 -11   3  12      549.21      460.99     16.86 o
 -10   3  12     2927.85     2873.41     41.74 o
  -9   3  12      350.08      361.25     11.68 o
  -8   3  12      466.87      404.87     18.03 o
  -7   3  12      146.64      138.56      7.09 o
  -6   3  12     1048.91     1066.17     18.14 o
  -5   3  12      407.13      498.90     12.03 o
  -4   3  12     1603.94     1598.45     21.43 o
  -3   3  12       17.06       17.56      3.66 o
  -2   3  12      456.26      507.32     10.69 o
  -1   3  12        1.09        4.04      4.01 o
   0   3  12     3006.72     2961.45     31.43 o
   1   3  12       16.28       10.12      4.23 o
   2   3  12     5671.01     5557.03     58.34 o
   3   3  12        8.30        5.54      4.44 o
   4   3  12       16.52       15.09      5.74 o
   5   3  12      656.53      612.50     18.85 o
   6   3  12      418.45      477.51     14.68 o
   7   3  12      137.50      150.39      8.48 o
   8   3  12      280.02      329.31     11.39 o
   9   3  12        4.69       11.90      6.63 o
  10   3  12       49.58       69.23      9.24 o
  11   3  12        8.45       11.06      8.63 o
  12   3  12      781.66      803.67     35.38 o
  13   3  12       15.60       -5.14     17.13 o
  14   3  12       47.23       21.74     15.16 o
  15   3  12        0.09       -2.93     15.26 o
 -17   4  12      142.68      133.28     14.55 o
 -16   4  12        3.16        8.38      9.74 o
 -15   4  12       83.04       66.31     12.49 o
 -14   4  12       38.39       50.48     11.54 o
 -13   4  12       34.18       32.38     10.47 o
 -12   4  12      176.02      136.04     12.07 o
 -11   4  12      981.07      926.04     34.24 o
 -10   4  12      627.30      570.44     17.70 o
  -9   4  12      420.86      408.96     20.61 o
  -8   4  12       61.85       44.30      7.18 o
  -7   4  12      218.61      243.20     21.79 o
  -6   4  12       60.50       49.16      8.34 o
  -5   4  12     1653.98     1622.27     29.36 o
  -4   4  12       58.39       65.61      7.13 o
  -3   4  12      370.37      301.91     11.82 o
  -2   4  12      287.20      281.87     16.09 o
  -1   4  12     1940.01     1968.86     27.07 o
   0   4  12       75.92       72.98      6.21 o
   1   4  12     1065.62      969.64     32.99 o
   2   4  12       25.53       18.27      6.21 o
   3   4  12      373.33      344.69     18.39 o
   4   4  12     2626.12     2434.69     47.23 o
   5   4  12     1049.34     1062.41     35.05 o
   6   4  12       96.81      105.67     10.55 o
   7   4  12     3999.45     3724.36     57.60 o
   8   4  12      471.63      440.43     21.27 o
   9   4  12        6.10        6.45     11.77 o
  10   4  12      279.04      267.15     24.82 o
  11   4  12      398.36      473.85     21.67 o
  12   4  12       27.79       13.60     13.69 o
  13   4  12      135.36      116.45     18.43 o
  14   4  12       60.00       44.76     42.09 o
 -16   5  12      107.93      116.60     16.82 o
 -15   5  12        1.75       -1.26     16.08 o
 -14   5  12       18.60       13.36     11.86 o
 -13   5  12      331.58      338.12     21.26 o
 -12   5  12      325.84      312.64     22.16 o
 -11   5  12      106.11       80.56     12.98 o
 -10   5  12        2.54       -5.08      9.08 o
  -9   5  12      160.71      169.83     14.18 o
  -8   5  12        1.42      -10.11     15.90 o
  -7   5  12      731.44      753.36     29.86 o
  -6   5  12      143.79      156.42     13.53 o
  -5   5  12      167.70      170.83     12.68 o
  -4   5  12       92.45      101.65      9.84 o
  -3   5  12      984.06      945.67     26.34 o
  -2   5  12        9.77       19.97      7.14 o
  -1   5  12      890.10      881.81     27.32 o
   0   5  12      115.56      126.31     12.59 o
   1   5  12       14.80        3.80      8.62 o
   2   5  12      279.70      276.63     19.57 o
   3   5  12      100.80       84.58     13.44 o
   4   5  12      170.06      153.86     13.78 o
   5   5  12      815.90      795.97     49.13 o
   6   5  12     1857.11     1641.07     43.42 o
   7   5  12      479.42      465.05     33.91 o
   8   5  12      213.93      217.30     15.48 o
   9   5  12      632.37      635.50     24.49 o
  10   5  12      284.90      301.79     33.17 o
  11   5  12       15.98       25.25     11.74 o
  12   5  12      285.21      282.84     30.34 o
  13   5  12        7.08       16.11     27.99 o
 -15   6  12        2.17        7.23     12.62 o
 -14   6  12      104.45      132.07     17.24 o
 -13   6  12        7.22        5.40     12.88 o
 -12   6  12      263.10      261.06     19.66 o
 -11   6  12      197.13      217.14     18.33 o
 -10   6  12       49.37       53.19     18.85 o
  -9   6  12       85.44       81.67     15.76 o
  -8   6  12      223.34      235.27     17.24 o
  -7   6  12        0.70       14.23     10.36 o
  -6   6  12     1440.26     1412.57     42.27 o
  -5   6  12       39.19       38.91      9.51 o
  -4   6  12      191.07      216.79     16.82 o
  -3   6  12     1081.55     1118.50     30.27 o
  -2   6  12     1500.43     1434.14     41.75 o
  -1   6  12       69.43       80.92     15.29 o
   0   6  12      491.45      446.41     34.51 o
   1   6  12        0.45      -12.64     12.64 o
   2   6  12      286.68      281.72     21.24 o
   3   6  12      301.79      277.82     24.72 o
   4   6  12      676.64      650.66     30.09 o
   5   6  12      125.54      111.62     13.62 o
   6   6  12       33.41       20.95     14.68 o
   7   6  12       30.59       24.99     18.59 o
   8   6  12      363.13      346.06     19.58 o
   9   6  12       13.17       14.83     19.08 o
  10   6  12      192.71      195.92     25.10 o
  11   6  12        2.26        5.73     10.84 o
  12   6  12        2.43       -3.29     11.79 o
 -13   7  12      179.31      181.67     21.31 o
 -12   7  12        2.12       12.91     24.68 o
 -11   7  12      210.28      157.54     18.27 o
 -10   7  12      181.57      200.85     21.51 o
  -9   7  12      290.01      284.28     31.43 o
  -8   7  12       96.83       99.11     14.42 o
  -7   7  12      484.97      521.39     27.28 o
  -6   7  12      121.98      150.87     15.51 o
  -5   7  12        0.16       -2.39     12.38 o
  -4   7  12       31.99       41.49     11.35 o
  -3   7  12      465.22      464.44     23.22 o
  -2   7  12      155.38      144.39     19.56 o
  -1   7  12      362.26      352.47     26.18 o
   0   7  12      244.36      217.30     40.83 o
   1   7  12       87.29       41.80     36.91 o
   2   7  12       39.66       49.92     10.92 o
   3   7  12      875.94      833.91     30.55 o
   4   7  12       32.28       28.96     10.27 o
   5   7  12      204.68      210.40     22.98 o
   6   7  12       31.95       -0.45     19.43 o
   7   7  12       13.81       13.04     10.92 o
   8   7  12        0.24      -13.61     20.23 o
   9   7  12      342.43      345.36     24.46 o
  10   7  12       25.55       38.32     12.89 o
 -11   8  12      154.21      203.09     37.73 o
 -10   8  12        0.48       62.77     19.48 o
  -9   8  12      236.33      267.39     32.48 o
  -8   8  12       76.25      137.05     18.98 o
  -7   8  12        3.67       22.55     16.82 o
  -6   8  12      119.46      181.06     23.08 o
  -5   8  12      424.15      462.75     25.69 o
  -4   8  12       96.86      107.01     19.25 o
  -3   8  12       49.94       51.37     17.27 o
  -2   8  12      413.40      451.41     31.53 o
  -1   8  12       49.21       35.93     26.91 o
   0   8  12        0.94      -31.29     31.29 o
   1   8  12      496.19      412.25     29.67 o
   2   8  12      441.67      412.48     35.36 o
   3   8  12      136.63       89.68     19.72 o
   4   8  12       89.66       91.99     26.70 o
   5   8  12       88.92      105.44     17.92 o
   6   8  12       12.67        7.38     11.77 o
   7   8  12        4.58      -11.62     15.85 o
   8   8  12        8.12       -0.39     10.99 o
  -8   9  12        3.91       17.63     21.07 o
  -7   9  12       55.32       77.59     15.67 o
  -6   9  12      167.75      186.60     24.32 o
  -5   9  12        4.85        7.81     18.15 o
  -4   9  12      176.07      181.29     27.54 o
  -3   9  12        4.53        1.80     25.03 o
  -2   9  12        7.18      -31.29     31.29 o
  -1   9  12        7.93      -39.43     39.43 o
   0   9  12      194.59      116.42     60.70 o
   1   9  12        4.24      -30.55     45.37 o
   2   9  12      445.50      364.81     91.34 o
   3   9  12        0.10      -35.60     37.24 o
   4   9  12        5.44        0.42     56.95 o
   5   9  12        0.97      -15.33     37.55 o
 -17   0  13        5.99      -11.97     13.29 o
 -15   0  13      458.86      463.10     24.41 o
 -13   0  13       30.83       20.99      9.98 o
 -11   0  13        1.81        0.45      7.38 o
  -9   0  13     7103.81     6703.54    122.18 o
  -7   0  13     5351.22     5290.83     76.26 o
  -5   0  13      923.86      899.49     21.96 o
  -3   0  13      206.15      208.46     14.54 o
  -1   0  13      111.54      135.37      9.06 o
   1   0  13      728.40      696.17     18.30 o
   3   0  13      363.80      331.10     12.59 o
   5   0  13      446.95      498.68     16.03 o
   7   0  13     1858.42     1855.85     39.98 o
   9   0  13      359.28      408.69     20.34 o
  11   0  13       64.75       52.83     11.26 o
  13   0  13      189.37      211.24     18.47 o
  15   0  13       16.98       16.02     20.85 o
 -18   1  13      120.52      139.66     16.60 o
 -17   1  13       96.41       87.61     11.74 o
 -16   1  13       28.89       25.62      8.72 o
 -15   1  13       67.27       72.47      9.42 o
 -14   1  13      409.39      431.75     19.46 o
 -13   1  13      172.16      150.68     12.01 o
 -12   1  13       39.56       16.87      7.30 o
 -11   1  13      176.46      169.05      9.40 o
 -10   1  13      143.88      120.13      7.93 o
  -9   1  13        5.23        7.26      4.77 o
  -8   1  13     3712.67     3468.59     62.19 o
  -7   1  13     1474.02     1345.97     20.81 o
  -6   1  13      123.05      114.73      6.08 o
  -5   1  13      457.04      391.98      9.43 o
  -4   1  13     2831.12     2853.21     32.86 o
  -3   1  13       44.46       33.22      4.98 o
  -2   1  13      456.41      451.78     11.71 o
  -1   1  13     3610.50     3816.85     39.77 o
   0   1  13        4.08        9.02      3.62 o
   1   1  13     1448.59     1452.25     18.03 o
   2   1  13     3712.75     3676.11     36.33 o
   3   1  13       60.10       70.69      4.60 o
   4   1  13     1116.69     1075.26     18.58 o
   5   1  13      597.75      646.05     15.49 o
   6   1  13      270.98      269.04      9.62 o
   7   1  13      420.70      397.47     15.80 o
   8   1  13     1509.29     1462.87     27.00 o
   9   1  13      646.23      631.54     18.30 o
  10   1  13      285.81      308.00     13.75 o
  11   1  13      101.70      105.54     10.07 o
  12   1  13        8.50       10.70      6.75 o
  13   1  13       19.81       10.37      7.59 o
  14   1  13      279.27      279.40     16.96 o
  15   1  13       37.30       33.06     12.86 o
 -18   2  13      171.61      170.19     18.33 o
 -17   2  13       75.63       77.86     12.35 o
 -16   2  13      155.87      170.75     14.03 o
 -15   2  13      153.68      152.18     12.58 o
 -14   2  13       61.64       54.59      8.93 o
 -13   2  13      134.93      144.25     11.01 o
 -12   2  13      267.88      235.78     11.65 o
 -11   2  13      253.01      242.89     11.86 o
 -10   2  13     1732.14     1648.91     28.64 o
  -9   2  13      620.22      629.12     15.16 o
  -8   2  13       64.22       48.08      5.51 o
  -7   2  13      283.04      292.88      9.28 o
  -6   2  13     1234.23     1200.40     19.43 o
  -5   2  13      585.76      573.79     12.54 o
  -4   2  13       37.65       33.22      3.75 o
  -3   2  13     1489.14     1438.03     19.51 o
  -2   2  13      922.34      851.40     14.79 o
  -1   2  13      291.35      279.23      7.47 o
   0   2  13     2014.80     1841.82     21.65 o
   1   2  13     3089.66     3105.31     33.85 o
   2   2  13     1670.49     1619.90     26.56 o
   3   2  13      184.66      191.76      8.24 o
   4   2  13      301.40      340.04     14.75 o
   5   2  13      533.73      554.43     19.55 o
   6   2  13     1558.02     1591.73     26.58 o
   7   2  13      204.08      207.74      9.03 o
   8   2  13      179.16      217.37     10.08 o
   9   2  13      780.81      765.86     19.56 o
  10   2  13     1152.55     1163.90     26.09 o
  11   2  13       10.44       -3.28      7.84 o
  12   2  13      245.63      273.31     20.85 o
  13   2  13      193.34      197.32     15.25 o
  14   2  13       11.12       -0.28      9.99 o
  15   2  13      291.79      324.20     25.10 o
 -18   3  13       25.79       25.67     11.38 o
 -17   3  13      218.81      203.98     16.92 o
 -16   3  13        9.64       -8.59      9.88 o
 -15   3  13       52.68       49.42     10.27 o
 -14   3  13       82.02       75.07     13.38 o
 -13   3  13       49.49       45.73      8.69 o
 -12   3  13       42.74       44.04      7.90 o
 -11   3  13     1489.01     1471.00     40.81 o
 -10   3  13        1.65        2.14      5.80 o
  -9   3  13       35.42       34.11      5.49 o
  -8   3  13      680.91      678.83     15.62 o
  -7   3  13      593.52      619.77     16.21 o
  -6   3  13      134.68      152.42      8.08 o
  -5   3  13      504.36      482.04     11.59 o
  -4   3  13      151.05      145.39      6.83 o
  -3   3  13      109.53      157.87      7.00 o
  -2   3  13        0.99        1.94      4.16 o
  -1   3  13     3971.95     3928.71     43.28 o
   0   3  13       36.41       39.20      4.89 o
   1   3  13     4226.82     4090.18     50.10 o
   2   3  13      531.43      507.21     16.03 o
   3   3  13      398.05      398.75     14.23 o
   4   3  13        0.43       -5.89      5.89 o
   5   3  13      559.47      553.46     23.28 o
   6   3  13      160.73      153.02      9.51 o
   7   3  13      604.75      615.19     17.15 o
   8   3  13       89.95       89.99     10.03 o
   9   3  13      587.09      583.63     20.70 o
  10   3  13       38.73       27.86      8.54 o
  11   3  13      315.83      376.56     26.12 o
  12   3  13        3.06       -9.23     11.08 o
  13   3  13       79.07       75.54     16.57 o
  14   3  13       12.06       -3.20     11.79 o
 -17   4  13        3.80       11.24     10.53 o
 -16   4  13      102.34      126.19     15.35 o
 -15   4  13        1.55       -4.29      9.44 o
 -14   4  13       83.98       70.28     10.78 o
 -13   4  13      167.11      167.20     13.01 o
 -12   4  13      628.46      592.28     20.32 o
 -11   4  13       17.15       26.63      7.73 o
 -10   4  13      229.33      273.42     13.68 o
  -9   4  13       75.97       52.73      8.92 o
  -8   4  13        1.81        0.32      7.98 o
  -7   4  13      105.35      101.88     12.23 o
  -6   4  13     1241.97     1248.81     28.64 o
  -5   4  13       10.72       10.68      9.89 o
  -4   4  13      518.93      512.46     21.26 o
  -3   4  13      645.82      630.01     17.44 o
  -2   4  13      221.98      226.47     10.66 o
  -1   4  13      411.86      415.44     17.17 o
   0   4  13     1777.04     1766.93     27.84 o
   1   4  13       56.59       47.35      7.08 o
   2   4  13      877.86      853.73     27.34 o
   3   4  13     1565.11     1568.25     30.57 o
   4   4  13      711.98      681.70     22.70 o
   5   4  13      483.47      414.32     18.66 o
   6   4  13     3194.17     3073.12     53.03 o
   7   4  13     1190.98     1137.43     29.80 o
   8   4  13        0.22        7.57      8.61 o
   9   4  13      241.14      273.63     24.53 o
  10   4  13      758.70      812.90     48.00 o
  11   4  13       34.17       18.89     13.77 o
  12   4  13       43.12       33.64     14.01 o
  13   4  13      152.93      179.43     20.62 o
 -16   5  13        0.75        7.19     13.52 o
 -15   5  13        3.83        2.74     14.31 o
 -14   5  13      116.29      104.58     18.33 o
 -13   5  13       53.98       44.46     12.43 o
 -12   5  13       16.40       29.22     12.15 o
 -11   5  13        8.70        9.49     10.82 o
 -10   5  13      135.80      143.82     13.23 o
  -9   5  13      303.21      258.64     28.41 o
  -8   5  13     1250.57     1224.68     66.12 o
  -7   5  13       52.44       72.58     10.83 o
  -6   5  13      104.84       99.00     11.00 o
  -5   5  13      202.91      194.93     13.19 o
  -4   5  13      967.51      961.27     27.20 o
  -3   5  13       53.12       52.12     10.30 o
  -2   5  13      384.23      401.98     20.99 o
  -1   5  13      817.39      821.13     28.21 o
   0   5  13      550.35      509.32     30.57 o
   1   5  13      143.57      135.04     16.71 o
   2   5  13      438.31      404.31     22.26 o
   3   5  13      342.80      317.53     27.67 o
   4   5  13      888.81      812.90     35.87 o
   5   5  13      420.23      387.91     18.82 o
   6   5  13      236.23      227.49     24.26 o
   7   5  13      563.45      502.88     21.46 o
   8   5  13      570.39      664.74     24.86 o
   9   5  13      446.15      450.05     21.48 o
  10   5  13       81.13       64.63     18.70 o
  11   5  13      147.03      158.80     18.07 o
  12   5  13       77.97       95.65     30.11 o
  13   5  13        1.00       10.01     27.54 o
 -15   6  13       87.44      105.33     18.11 o
 -14   6  13        1.92      -11.73     12.72 o
 -13   6  13      212.24      217.63     29.20 o
 -12   6  13        1.51       -2.96      9.50 o
 -11   6  13      141.76      137.17     15.47 o
 -10   6  13      104.54       96.47     27.71 o
  -9   6  13      525.28      538.77     52.22 o
  -8   6  13       14.58        2.17      9.30 o
  -7   6  13      806.95      782.44     27.77 o
  -6   6  13        2.66        9.63     12.60 o
  -5   6  13      131.76      152.47     13.61 o
  -4   6  13       32.49       37.44     11.65 o
  -3   6  13     3089.88     3083.50     63.98 o
  -2   6  13       39.33       51.22     12.33 o
  -1   6  13      220.70      221.59     18.79 o
   0   6  13      319.54      265.66     26.33 o
   1   6  13      434.79      409.37     24.63 o
   2   6  13       48.23       20.92     24.99 o
   3   6  13      508.51      504.11     21.51 o
   4   6  13      111.91       69.62     15.65 o
   5   6  13       80.40       53.35     11.64 o
   6   6  13       17.25       34.56     10.09 o
   7   6  13      336.44      347.17     25.93 o
   8   6  13        2.09      -11.31     14.40 o
   9   6  13      181.61      147.68     26.35 o
  10   6  13        2.39        6.39     15.23 o
  11   6  13       93.31       76.35     20.59 o
 -13   7  13        3.00       11.69     13.66 o
 -12   7  13      118.46      158.84     18.05 o
 -11   7  13       95.40       66.18     18.20 o
 -10   7  13      202.61      193.51     22.46 o
  -9   7  13      147.44      142.03     22.58 o
  -8   7  13      553.20      595.12     26.94 o
  -7   7  13       42.32       48.16     12.61 o
  -6   7  13       53.04       53.64     12.22 o
  -5   7  13       18.04        9.92     12.51 o
  -4   7  13      478.84      504.62     24.67 o
  -3   7  13      341.71      291.74     24.53 o
  -2   7  13      116.19      161.10     41.93 o
  -1   7  13      277.75      253.42     25.75 o
   0   7  13        2.20      -19.21     23.12 o
   1   7  13       57.63       56.14     27.00 o
   2   7  13      602.04      581.96     25.39 o
   3   7  13        0.21      -14.18     33.58 o
   4   7  13      126.57      105.35     13.65 o
   5   7  13      177.01      150.50     21.61 o
   6   7  13       48.46       25.75     15.06 o
   7   7  13       22.77       31.46     12.59 o
   8   7  13      429.89      401.55     45.31 o
   9   7  13        7.26       16.08     30.49 o
  10   7  13      200.93      221.92     20.04 o
 -11   8  13        4.35       51.94     26.11 o
 -10   8  13       97.20      128.48     24.08 o
  -9   8  13      102.34      144.54     26.99 o
  -8   8  13       15.01       26.18     14.55 o
  -7   8  13        9.38       36.77     18.71 o
  -6   8  13        2.21       36.57     13.52 o
  -5   8  13       12.25       17.84     18.46 o
  -4   8  13       54.86       61.81     17.27 o
  -3   8  13      239.66      247.57     43.81 o
  -2   8  13       68.66       49.86     18.65 o
  -1   8  13       63.53       47.61     18.89 o
   0   8  13      252.62      226.62     21.99 o
   1   8  13      267.26      290.01     24.57 o
   2   8  13      287.98      230.20     22.44 o
   3   8  13       52.88       63.56     30.89 o
   4   8  13      159.80      144.15     16.84 o
   5   8  13        0.49      -12.77     21.45 o
   6   8  13       25.64       24.63     13.22 o
   7   8  13       19.30        6.33     17.68 o
  -7   9  13      124.02      162.76     23.60 o
  -6   9  13        1.79        0.44     14.58 o
  -5   9  13      532.35      418.84     59.45 o
  -4   9  13       18.31      -12.57     14.88 o
  -3   9  13        1.49      -32.38     40.68 o
  -2   9  13       15.33       -9.96     16.09 o
  -1   9  13      135.31       80.97     31.60 o
   0   9  13        5.23      -25.69     68.21 o
   1   9  13      208.42      127.09     73.53 o
   2   9  13       11.79      -43.49     44.75 o
   3   9  13        8.56      -20.68     57.89 o
   4   9  13        5.35      -15.53     15.53 o
 -18   0  14       44.86       57.93     17.62 o
 -16   0  14      393.71      410.35     36.11 o
 -14   0  14       44.15       55.42     13.12 o
 -12   0  14      166.18      190.83     19.66 o
 -10   0  14      862.59      835.73     41.84 o
  -8   0  14     4078.57     3848.38     89.92 o
  -6   0  14     2184.98     2187.78     41.72 o
  -4   0  14     3679.02     3757.48     61.23 o
  -2   0  14      136.80      213.47     12.38 o
   0   0  14     3486.01     3757.43     65.03 o
   2   0  14     3134.74     3019.94     47.43 o
   4   0  14      268.72      304.88     15.94 o
   6   0  14      808.75      765.49     25.49 o
   8   0  14      712.82      755.33     26.66 o
  10   0  14        5.51       16.48      8.96 o
  12   0  14      773.42      762.57     29.83 o
  14   0  14       86.87       97.67     15.53 o
 -18   1  14       84.55       93.80     15.17 o
 -17   1  14       19.61       14.62     11.32 o
 -16   1  14       13.59        5.40     10.14 o
 -15   1  14      390.20      392.69     17.71 o
 -14   1  14      113.63      117.16     10.67 o
 -13   1  14       79.64       96.18      9.55 o
 -12   1  14      165.38      148.79     10.62 o
 -11   1  14       40.74       41.30      6.95 o
 -10   1  14       34.23       26.51      6.68 o
  -9   1  14     4578.12     4272.97     59.16 o
  -8   1  14      342.38      340.28     11.46 o
  -7   1  14      351.93      348.25     10.40 o
  -6   1  14      187.57      178.66      9.35 o
  -5   1  14     3270.78     3161.87     37.34 o
  -4   1  14       14.71       18.81      4.30 o
  -3   1  14      163.32      115.97      6.76 o
  -2   1  14      712.17      705.17     14.28 o
  -1   1  14      382.23      485.22     11.57 o
   0   1  14       76.12       74.49      5.01 o
   1   1  14     5359.74     5667.24     55.12 o
   2   1  14       16.17       16.31      4.44 o
   3   1  14      511.16      464.54     11.96 o
   4   1  14     1166.97     1154.87     21.51 o
   5   1  14      832.32      822.13     25.48 o
   6   1  14      696.07      677.44     14.57 o
   7   1  14     1812.83     1879.66     32.09 o
   8   1  14      686.63      670.69     23.67 o
   9   1  14      475.23      505.85     16.12 o
  10   1  14      179.45      170.70     10.92 o
  11   1  14      468.77      513.45     17.88 o
  12   1  14       89.90       89.74      9.62 o
  13   1  14      129.01      142.76     12.02 o
  14   1  14       40.01       28.39      9.54 o
 -18   2  14       34.96       23.05     13.53 o
 -17   2  14       49.96       55.98     14.69 o
 -16   2  14      206.36      172.52     14.47 o
 -15   2  14       12.01       27.65     10.21 o
 -14   2  14      203.24      161.00     14.18 o
 -13   2  14      547.32      541.26     18.58 o
 -12   2  14      367.54      335.40     16.12 o
 -11   2  14      998.43      928.59     22.36 o
 -10   2  14      776.17      734.11     17.80 o
  -9   2  14      535.21      543.00     15.27 o
  -8   2  14     1261.07     1224.61     20.91 o
  -7   2  14     3092.66     2953.24     39.22 o
  -6   2  14      107.12       99.35      6.87 o
  -5   2  14      450.43      436.08     12.09 o
  -4   2  14      763.60      797.41     17.56 o
  -3   2  14     1310.65     1363.47     20.26 o
  -2   2  14      372.18      403.05     16.00 o
  -1   2  14     2402.83     2365.77     27.08 o
   0   2  14      810.11      772.79     13.42 o
   1   2  14       18.19       19.40      4.10 o
   2   2  14      347.43      331.03     10.07 o
   3   2  14        6.07        1.33      5.17 o
   4   2  14      370.33      362.17     12.82 o
   5   2  14     2176.57     2047.94     35.38 o
   6   2  14       44.48       42.51      5.52 o
   7   2  14        9.31       13.35      5.88 o
   8   2  14      594.17      621.39     15.69 o
   9   2  14     1682.00     1671.61     33.96 o
  10   2  14      144.44      137.19     10.15 o
  11   2  14      201.80      220.34     13.62 o
  12   2  14       94.72       70.75     13.09 o
  13   2  14      111.21      108.14     15.89 o
  14   2  14       71.40       73.90     19.87 o
 -17   3  14        2.71       -6.25     10.59 o
 -16   3  14       18.10        8.85      9.57 o
 -15   3  14        1.39       -5.99      7.72 o
 -14   3  14      120.68       99.10     13.21 o
 -13   3  14      224.33      173.03     12.79 o
 -12   3  14      637.79      585.20     18.99 o
 -11   3  14       21.31       13.74      8.63 o
 -10   3  14        1.20       -2.03      9.57 o
  -9   3  14       58.31       54.56      6.99 o
  -8   3  14      412.62      418.86     12.56 o
  -7   3  14       51.06       49.83      6.07 o
  -6   3  14      208.90      189.80      9.96 o
  -5   3  14       85.58       88.73      7.26 o
  -4   3  14       33.28       52.45      5.65 o
  -3   3  14      258.96      255.20     10.45 o
  -2   3  14     4320.73     4437.53     53.09 o
  -1   3  14       59.70       50.44      6.67 o
   0   3  14     1638.81     1605.57     23.30 o
   1   3  14       29.04       22.96      5.52 o
   2   3  14       25.80       14.44      8.99 o
   3   3  14      240.51      252.23     13.01 o
   4   3  14     1632.95     1596.41     34.76 o
   5   3  14      145.68      148.53     12.50 o
   6   3  14      645.59      620.63     20.05 o
   7   3  14        0.05       -5.50      5.50 o
   8   3  14      406.32      380.06     17.29 o
   9   3  14       54.37       43.94      9.79 o
  10   3  14      420.25      446.55     23.69 o
  11   3  14        1.96        0.10     13.40 o
  12   3  14       69.28       60.56     15.49 o
  13   3  14       15.79        7.32     17.23 o
  14   3  14      139.35      146.60     19.22 o
 -17   4  14       58.11       52.38     12.57 o
 -16   4  14       29.76       32.17     10.89 o
 -15   4  14       13.18       28.41     10.97 o
 -14   4  14        8.34       -9.57     11.06 o
 -13   4  14      190.11      204.49     14.14 o
 -12   4  14        6.07        7.81      8.01 o
 -11   4  14      834.87      857.95     29.48 o
 -10   4  14      407.78      385.46     33.85 o
  -9   4  14       37.32       40.85     11.32 o
  -8   4  14      320.47      316.35     20.31 o
  -7   4  14      490.31      504.48     20.43 o
  -6   4  14      287.45      325.77     15.00 o
  -5   4  14       41.00       55.38      8.61 o
  -4   4  14     1181.76     1178.16     27.80 o
  -3   4  14      612.70      558.42     19.73 o
  -2   4  14      841.29      748.87     20.17 o
  -1   4  14     5700.15     5543.85     71.04 o
   0   4  14        3.13       10.54      8.92 o
   1   4  14      341.62      327.45     16.80 o
   2   4  14      183.64      139.47     12.37 o
   3   4  14      461.34      434.33     18.64 o
   4   4  14      108.94      111.06     13.35 o
   5   4  14     2214.61     2166.04     53.88 o
   6   4  14      281.74      324.80     16.28 o
   7   4  14       80.42       62.95     10.64 o
   8   4  14      140.37      154.66     13.52 o
   9   4  14      752.91      805.28     27.19 o
  10   4  14        4.58        3.89     13.90 o
  11   4  14       27.61      -16.02     20.34 o
  12   4  14       25.61        9.42     34.86 o
  13   4  14        5.25        8.30     29.40 o
 -16   5  14        0.12       -3.17     13.37 o
 -15   5  14        4.99       -5.19     17.75 o
 -14   5  14       85.02       45.41     14.85 o
 -13   5  14       27.60       15.90     13.81 o
 -12   5  14        2.30       -2.14     10.57 o
 -11   5  14       35.07       33.31     10.00 o
 -10   5  14      201.33      173.66     17.68 o
  -9   5  14      505.56      521.50     36.94 o
  -8   5  14        9.32       38.55     15.10 o
  -7   5  14      131.51      140.42     13.97 o
  -6   5  14      298.60      287.16     20.32 o
  -5   5  14      862.18      864.60     40.65 o
  -4   5  14      255.22      238.78     14.95 o
  -3   5  14      470.47      437.75     34.90 o
  -2   5  14      993.67      962.67     33.31 o
  -1   5  14      449.79      433.01     26.91 o
   0   5  14       80.47       65.59     15.51 o
   1   5  14      577.61      585.33     45.66 o
   2   5  14      126.49       76.21     41.12 o
   3   5  14      249.63      223.47     28.87 o
   4   5  14       46.50       37.39     15.58 o
   5   5  14      293.14      289.63     27.74 o
   6   5  14      226.59      207.18     21.45 o
   7   5  14     1359.46     1224.15     71.02 o
   8   5  14      336.37      309.89     22.59 o
   9   5  14      116.83      118.19     25.98 o
  10   5  14       69.70       72.64     18.14 o
  11   5  14      120.23      155.35     18.00 o
  12   5  14       16.01       27.53     16.02 o
 -14   6  14      159.92      176.37     23.48 o
 -13   6  14       55.14       52.84     12.86 o
 -12   6  14       52.74       50.95     21.88 o
 -11   6  14        6.29       12.06     11.09 o
 -10   6  14      410.73      423.43     28.31 o
  -9   6  14      204.84      184.22     20.33 o
  -8   6  14      123.92      153.51     15.55 o
  -7   6  14        0.28        6.96     13.82 o
  -6   6  14      281.87      272.10     18.74 o
  -5   6  14       30.05       27.71     11.91 o
  -4   6  14      676.45      699.72     33.49 o
  -3   6  14      577.20      533.87     26.56 o
  -2   6  14       34.50       45.15     13.06 o
  -1   6  14       97.64       91.50     15.34 o
   0   6  14      319.52      331.71     24.89 o
   1   6  14       76.07       52.69     18.82 o
   2   6  14      236.12      263.48     23.95 o
   3   6  14      452.88      411.88     39.51 o
   4   6  14      100.58       97.89     13.05 o
   5   6  14       12.09       -3.06     14.32 o
   6   6  14      854.92      805.68     50.67 o
   7   6  14       29.71       29.29     11.09 o
   8   6  14      237.48      222.06     31.50 o
   9   6  14       28.82       18.53     17.64 o
  10   6  14       27.71       40.84     13.04 o
  11   6  14        6.49       21.49     40.39 o
 -13   7  14       61.88       68.82     16.07 o
 -12   7  14       69.32       69.80     20.14 o
 -11   7  14      370.13      403.27     25.44 o
 -10   7  14       29.08       31.87     22.98 o
  -9   7  14      435.59      470.41     45.69 o
  -8   7  14       11.89       30.04     12.80 o
  -7   7  14       11.05       20.74     16.96 o
  -6   7  14       16.51       14.72     11.24 o
  -5   7  14      421.74      492.25     25.08 o
  -4   7  14      344.07      326.25     46.09 o
  -3   7  14      794.26      787.63     38.63 o
  -2   7  14       20.45       14.68     14.11 o
  -1   7  14       20.14       28.95     16.58 o
   0   7  14        9.16       18.33     32.23 o
   1   7  14      503.07      446.77     31.57 o
   2   7  14       40.13       37.38     11.97 o
   3   7  14       48.91       47.70     16.92 o
   4   7  14       44.72       47.84     12.26 o
   5   7  14        4.39       -5.18     10.33 o
   6   7  14       15.72        4.39     15.49 o
   7   7  14      327.38      329.04     29.60 o
   8   7  14       20.26       21.19     15.17 o
   9   7  14       94.90      103.29     15.25 o
 -10   8  14       99.32       85.84     20.56 o
  -9   8  14        6.55       46.46     28.47 o
  -8   8  14       11.58       22.81     15.24 o
  -7   8  14      119.24      132.77     27.16 o
  -6   8  14       34.90       65.05     27.54 o
  -5   8  14      146.51      172.00     22.96 o
  -4   8  14      299.22      282.89     26.90 o
  -3   8  14       58.59       77.66     18.77 o
  -2   8  14       56.63       35.88     19.55 o
  -1   8  14      107.71       76.14     55.70 o
   0   8  14      114.99       94.39     41.93 o
   1   8  14      137.14      125.20     17.62 o
   2   8  14      145.59      129.11     18.98 o
   3   8  14      205.52      183.86     18.24 o
   4   8  14       32.73       12.26     24.87 o
   5   8  14       71.92       47.82     25.43 o
   6   8  14       34.28       20.18     25.48 o
   7   8  14       18.87       10.60     26.27 o
  -7   9  14       41.79       51.94     23.78 o
  -6   9  14      384.88      406.50     34.30 o
  -5   9  14        1.81       11.89     17.26 o
  -4   9  14       20.99       23.14     17.72 o
  -3   9  14        0.06      -20.06     33.48 o
  -2   9  14      185.05      141.59     54.76 o
  -1   9  14       29.72      -17.81     46.94 o
   0   9  14      232.03      216.10     72.91 o
   1   9  14        9.26      -59.51     66.02 o
   2   9  14       39.82       -7.91     46.31 o
   3   9  14       17.60       -5.47     37.86 o
 -17   0  15      256.34      265.91     33.31 o
 -15   0  15      134.31      175.37     25.19 o
 -13   0  15       25.67       45.35     12.20 o
 -11   0  15      437.84      439.29     23.84 o
  -9   0  15     1091.00     1133.20     43.43 o
  -7   0  15     1566.34     1576.17     38.85 o
  -5   0  15     5366.32     5293.50     77.55 o
  -3   0  15      279.35      283.08     13.12 o
  -1   0  15     3225.81     3366.43     54.32 o
   1   0  15     1244.23     1224.78     35.05 o
   3   0  15       43.68       57.10      7.24 o
   5   0  15     1252.97     1338.86     45.10 o
   7   0  15     1490.55     1468.57     37.70 o
   9   0  15       84.06       57.50     10.79 o
  11   0  15     1277.77     1254.54     46.92 o
  13   0  15      284.98      305.05     21.55 o
 -18   1  15       10.57        9.65      9.79 o
 -17   1  15        0.13       -4.24      9.54 o
 -16   1  15      359.00      380.39     19.38 o
 -15   1  15      260.34      253.27     15.76 o
 -14   1  15        2.45        1.20      7.77 o
 -13   1  15      310.53      317.27     14.44 o
 -12   1  15      180.30      196.40     13.30 o
 -11   1  15      694.57      629.19     19.92 o
 -10   1  15     1495.49     1401.54     26.32 o
  -9   1  15       97.70      100.64      7.86 o
  -8   1  15       82.07       87.16      8.06 o
  -7   1  15     2787.38     2817.62     38.91 o
  -6   1  15     1997.85     1986.35     27.81 o
  -5   1  15      142.47      154.66      7.15 o
  -4   1  15      849.15      829.93     14.87 o
  -3   1  15      212.83      223.21      8.95 o
  -2   1  15       89.28      130.97      7.52 o
  -1   1  15      256.20      285.00     10.49 o
   0   1  15      512.11      531.81     15.98 o
   1   1  15      659.49      743.91     13.90 o
   2   1  15      192.28      208.85      8.02 o
   3   1  15       75.24       73.72      6.84 o
   4   1  15        2.71       20.90      6.46 o
   5   1  15      513.45      510.81     16.57 o
   6   1  15     3098.91     3081.71     43.90 o
   7   1  15      261.33      220.82     12.74 o
   8   1  15      293.21      263.71     12.48 o
   9   1  15      184.84      209.43     13.86 o
  10   1  15      502.50      514.18     16.69 o
  11   1  15        3.52       -5.96      5.96 o
  12   1  15      219.21      234.24     13.46 o
  13   1  15       94.11      112.01     11.17 o
  14   1  15        8.23        7.08     11.75 o
 -18   2  15       35.49       52.63     11.87 o
 -17   2  15      114.77      114.06     18.38 o
 -16   2  15        0.07       -9.65      9.65 o
 -15   2  15       15.92        7.70      8.65 o
 -14   2  15      397.31      399.27     18.28 o
 -13   2  15       53.08       49.24      8.82 o
 -12   2  15        2.38        8.21      6.93 o
 -11   2  15      751.12      665.08     18.14 o
 -10   2  15      406.32      406.13     14.09 o
  -9   2  15       36.89       39.98      6.10 o
  -8   2  15      166.57      159.22      8.59 o
  -7   2  15       77.10       66.10     10.08 o
  -6   2  15      768.81      769.89     16.88 o
  -5   2  15      835.49      840.54     16.28 o
  -4   2  15     1204.92     1294.94     23.55 o
  -3   2  15      183.72      164.20      7.78 o
  -2   2  15     1998.26     2080.59     28.35 o
  -1   2  15       21.42       30.37      5.03 o
   0   2  15       74.36       74.34      5.93 o
   1   2  15     1578.96     1484.57     24.34 o
   2   2  15     1159.88     1131.19     18.86 o
   3   2  15       36.15       34.52      6.68 o
   4   2  15     2707.01     2637.82     43.30 o
   5   2  15      113.56      104.07      9.55 o
   6   2  15        0.43       -4.90      4.90 o
   7   2  15      185.68      204.11      9.73 o
   8   2  15      513.29      506.16     22.16 o
   9   2  15      191.65      181.57     12.48 o
  10   2  15      149.73      173.34     11.49 o
  11   2  15       87.49       78.39     14.05 o
  12   2  15       45.63       43.04     12.80 o
  13   2  15       36.30       23.11     15.86 o
  14   2  15      367.76      417.66     25.74 o
 -17   3  15       55.78       78.35     15.05 o
 -16   3  15        4.30       -9.76     11.92 o
 -15   3  15       87.03       63.71     12.65 o
 -14   3  15       53.84       75.31     10.55 o
 -13   3  15      177.75      188.23     12.98 o
 -12   3  15       63.66       67.29      9.01 o
 -11   3  15      174.85      195.26     11.64 o
 -10   3  15      196.65      211.36     11.60 o
  -9   3  15      128.78      128.60     10.04 o
  -8   3  15       38.57       51.13      6.53 o
  -7   3  15      184.11      181.80      9.82 o
  -6   3  15       89.04       91.16      6.92 o
  -5   3  15       83.40      104.62     13.35 o
  -4   3  15      162.09      179.58     10.52 o
  -3   3  15     3144.18     3152.43     46.25 o
  -2   3  15      177.82      159.06      9.35 o
  -1   3  15     1428.07     1445.46     26.79 o
   0   3  15        0.51       -6.12      7.21 o
   1   3  15     1984.48     1891.30     31.16 o
   2   3  15       72.77       71.67     10.78 o
   3   3  15     3615.22     3474.10     79.44 o
   4   3  15        8.27       13.52      9.07 o
   5   3  15      118.71      109.91     10.14 o
   6   3  15       10.51        0.10      5.34 o
   7   3  15      329.88      372.55     16.79 o
   8   3  15        0.17       -6.25     13.71 o
   9   3  15     1481.87     1449.76     50.09 o
  10   3  15        2.21        5.56     17.34 o
  11   3  15        2.70       -3.54     20.17 o
  12   3  15       40.81       41.81     24.67 o
  13   3  15      301.49      319.90     25.19 o
 -16   4  15        5.03       -6.44     11.85 o
 -15   4  15        0.55        0.93     11.90 o
 -14   4  15      355.38      353.06     22.42 o
 -13   4  15        3.76        9.85     10.98 o
 -12   4  15      847.75      780.87     40.99 o
 -11   4  15      425.94      460.64     21.69 o
 -10   4  15       24.10       20.24      9.44 o
  -9   4  15       50.35       43.24      8.82 o
  -8   4  15      865.47      812.50     28.62 o
  -7   4  15       55.93       58.68     11.88 o
  -6   4  15     1320.55     1214.94     28.96 o
  -5   4  15     1582.26     1562.27     34.11 o
  -4   4  15     2253.39     2323.92     47.21 o
  -3   4  15      556.56      519.77     20.02 o
  -2   4  15     1355.96     1375.96     32.49 o
  -1   4  15      624.45      606.77     28.13 o
   0   4  15       91.83       97.34     15.09 o
   1   4  15      548.63      526.20     21.24 o
   2   4  15        6.10       -7.72     10.51 o
   3   4  15      227.95      238.34     28.13 o
   4   4  15     1040.98      954.48     53.07 o
   5   4  15        5.35        0.96      8.78 o
   6   4  15      231.78      226.82     17.77 o
   7   4  15      197.20      179.78     13.96 o
   8   4  15     1104.84     1117.62     36.15 o
   9   4  15       17.62        3.05     12.28 o
  10   4  15       52.51       33.44     24.25 o
  11   4  15        1.01       15.37     20.24 o
  12   4  15       52.04       49.34     18.91 o
 -15   5  15      113.75      111.07     17.83 o
 -14   5  15        7.43      -10.36     12.56 o
 -13   5  15       34.57       39.95     13.68 o
 -12   5  15       26.51       16.65     11.27 o
 -11   5  15       67.18       80.83     18.19 o
 -10   5  15      502.11      495.87     29.01 o
  -9   5  15      336.49      363.76     24.79 o
  -8   5  15       11.12        9.80     12.12 o
  -7   5  15      661.46      649.10     23.74 o
  -6   5  15      576.32      567.51     33.91 o
  -5   5  15       96.00      106.42     12.51 o
  -4   5  15      205.25      201.99     17.10 o
  -3   5  15      573.33      588.05     37.81 o
  -2   5  15      139.67      139.49     17.27 o
  -1   5  15     2857.52     2649.52     63.33 o
   0   5  15      210.50      197.49     31.89 o
   1   5  15      387.36      357.68     33.26 o
   2   5  15        6.40      -19.56     19.56 o
   3   5  15      120.02       90.05     21.90 o
   4   5  15      197.99      179.54     27.98 o
   5   5  15        2.54       -2.00      8.60 o
   6   5  15     1171.62     1089.24     71.63 o
   7   5  15       10.99       10.94      9.93 o
   8   5  15      118.08      132.98     18.88 o
   9   5  15       46.25       20.43     10.97 o
  10   5  15      248.26      258.60     32.81 o
  11   5  15        0.37      -15.01     27.29 o
 -14   6  15       59.55       48.29     12.90 o
 -13   6  15       20.20       27.03     13.16 o
 -12   6  15        4.01        2.38     15.45 o
 -11   6  15      233.39      261.74     25.19 o
 -10   6  15      193.34      184.33     25.67 o
  -9   6  15      206.95      199.70     23.26 o
  -8   6  15        0.18        1.49     13.33 o
  -7   6  15      134.34      145.67     15.23 o
  -6   6  15        1.23        9.23     18.16 o
  -5   6  15      469.33      469.28     25.88 o
  -4   6  15       11.89       13.05     11.71 o
  -3   6  15      143.57      144.25     19.99 o
  -2   6  15       22.00       14.79     12.77 o
  -1   6  15      520.20      567.88     38.72 o
   0   6  15      319.54      324.56     24.61 o
   1   6  15      259.27      249.39     30.90 o
   2   6  15      433.98      412.08     38.17 o
   3   6  15        9.08       39.50     16.18 o
   4   6  15       65.45       39.67     20.32 o
   5   6  15      791.18      773.00     30.64 o
   6   6  15       44.38       49.12     11.99 o
   7   6  15      533.18      503.90     26.24 o
   8   6  15       13.99       -2.11     20.74 o
   9   6  15        6.22       12.47     11.00 o
  10   6  15        0.54      -13.84     13.84 o
 -12   7  15      202.16      198.58     33.06 o
 -11   7  15        2.30       -4.30     17.05 o
 -10   7  15      239.35      238.51     25.68 o
  -9   7  15       15.55       28.40     18.64 o
  -8   7  15       37.83       54.14     14.64 o
  -7   7  15       46.96       49.00     13.10 o
  -6   7  15      117.15      120.05     18.68 o
  -5   7  15        6.94       11.85     12.67 o
  -4   7  15      290.17      314.73     37.44 o
  -3   7  15      287.11      245.50     36.61 o
  -2   7  15       14.34       15.05     15.86 o
  -1   7  15       24.10       10.13     15.15 o
   0   7  15      565.12      583.06     37.23 o
   1   7  15       59.02       10.62     27.01 o
   2   7  15      374.14      369.50     22.24 o
   3   7  15        4.55       -9.62      9.62 o
   4   7  15       31.69       51.88     15.80 o
   5   7  15       37.01       17.73     11.30 o
   6   7  15      282.09      273.44     20.94 o
   7   7  15       96.76       98.93     15.02 o
   8   7  15       55.50       44.43     26.11 o
 -10   8  15       21.27        8.54     42.56 o
  -9   8  15        0.74       22.56     36.92 o
  -8   8  15      168.73      161.36     20.61 o
  -7   8  15        0.97       28.57     21.87 o
  -6   8  15        0.66       29.83     17.48 o
  -5   8  15      140.89      188.83     24.33 o
  -4   8  15      312.44      304.05     37.52 o
  -3   8  15        4.11       -9.21     16.55 o
  -2   8  15       89.97       82.85     20.57 o
  -1   8  15       54.93       51.51     19.71 o
   0   8  15       20.45       11.78     36.30 o
   1   8  15       82.67       61.94     25.38 o
   2   8  15      231.73      206.59     40.55 o
   3   8  15       49.32       25.22     17.01 o
   4   8  15      141.01      133.79     23.93 o
   5   8  15       39.94       32.62     13.80 o
   6   8  15        3.68        2.59     12.52 o
  -5   9  15        0.93        6.69     17.29 o
  -4   9  15        2.23      -15.45     15.45 o
  -3   9  15      229.12      260.11     63.21 o
  -2   9  15       74.67       35.09     21.51 o
  -1   9  15       97.60       40.34     56.64 o
   0   9  15       12.11        5.01     23.16 o
   1   9  15       71.66       26.18     51.94 o
 -18   0  16       11.23      -13.91     13.91 o
 -16   0  16      207.52      251.43     24.66 o
 -14   0  16       66.15       57.15     14.28 o
 -12   0  16      283.90      344.50     37.82 o
 -10   0  16     1252.96     1090.13     36.92 o
  -8   0  16     1561.00     1460.78     53.19 o
  -6   0  16     2715.50     2808.35     54.06 o
  -4   0  16       75.69       79.82      8.46 o
  -2   0  16     2455.91     2461.18     43.60 o
   0   0  16       45.21       63.49      8.62 o
   2   0  16        9.30        7.43     10.92 o
   4   0  16     5563.85     5418.86    124.72 o
   6   0  16     1972.67     1891.71     47.11 o
   8   0  16       66.81       53.07     10.70 o
  10   0  16     1025.78     1009.78     33.76 o
  12   0  16      308.27      287.75     21.51 o
  14   0  16        6.40       17.34     18.02 o
 -18   1  16        0.22        4.46      9.71 o
 -17   1  16      177.22      200.62     24.81 o
 -16   1  16      237.10      234.83     16.45 o
 -15   1  16       21.00       22.27      9.04 o
 -14   1  16      158.35      157.52     14.51 o
 -13   1  16      424.29      430.91     17.44 o
 -12   1  16        0.11        2.40      6.82 o
 -11   1  16      169.80      144.80     10.97 o
 -10   1  16       34.20       22.90      6.95 o
  -9   1  16      747.55      691.17     17.49 o
  -8   1  16     1042.32      985.66     23.54 o
  -7   1  16     4035.41     3979.17     50.34 o
  -6   1  16       37.59       60.63      5.60 o
  -5   1  16      724.19      748.02     15.82 o
  -4   1  16      803.20      781.54     16.01 o
  -3   1  16       43.49       60.37      6.98 o
  -2   1  16     1086.16     1126.19     20.98 o
  -1   1  16       43.23       49.40      6.91 o
   0   1  16        0.59       10.81      4.84 o
   1   1  16      632.69      711.43     19.91 o
   2   1  16       75.22       77.42      7.36 o
   3   1  16     1942.08     1815.28     29.55 o
   4   1  16     1678.69     1615.01     29.97 o
   5   1  16      107.59       96.89     10.68 o
   6   1  16       22.05       13.72      7.18 o
   7   1  16      628.71      634.25     17.41 o
   8   1  16      117.03      147.24     10.67 o
   9   1  16      490.55      462.00     16.06 o
  10   1  16       11.01        1.94      6.60 o
  11   1  16      682.37      689.88     20.25 o
  12   1  16      136.04      158.41     11.95 o
  13   1  16       79.00       75.35     10.07 o
 -17   2  16        6.14        8.02      9.77 o
 -16   2  16      101.90      130.27     14.77 o
 -15   2  16      287.57      295.68     17.10 o
 -14   2  16       45.69       46.49      9.59 o
 -13   2  16      343.80      308.27     14.77 o
 -12   2  16     1092.06     1036.10     27.10 o
 -11   2  16        4.50        6.20      6.19 o
 -10   2  16       91.22       83.97      8.34 o
  -9   2  16      440.32      447.25     14.24 o
  -8   2  16      973.62      897.25     21.55 o
  -7   2  16       48.64       62.37      7.22 o
  -6   2  16      993.83     1022.56     19.52 o
  -5   2  16      798.55      771.54     24.52 o
  -4   2  16      157.33      166.23      9.28 o
  -3   2  16     2171.29     2173.88     33.34 o
  -2   2  16      129.40      135.20      7.66 o
  -1   2  16        4.19        8.11      6.10 o
   0   2  16      594.41      604.90     19.54 o
   1   2  16     2222.00     2055.34     33.25 o
   2   2  16      307.00      273.82     10.73 o
   3   2  16     3532.19     3471.19     58.30 o
   4   2  16      125.25      149.84     10.76 o
   5   2  16      206.70      237.68     13.43 o
   6   2  16        4.90       17.61      6.33 o
   7   2  16      396.60      401.04     15.10 o
   8   2  16      172.44      154.79     13.07 o
   9   2  16      194.14      183.46     12.98 o
  10   2  16      355.86      369.27     22.89 o
  11   2  16      188.13      180.80     18.02 o
  12   2  16       29.56       20.85     16.51 o
  13   2  16      409.06      483.95     25.43 o
 -17   3  16        7.89       12.59     10.98 o
 -16   3  16      188.26      155.56     24.77 o
 -15   3  16        2.19       -7.96     10.10 o
 -14   3  16      400.35      403.91     18.45 o
 -13   3  16       66.30       55.40     10.02 o
 -12   3  16        8.85        4.73      7.03 o
 -11   3  16      103.08       90.93     10.64 o
 -10   3  16      219.17      228.32     12.48 o
  -9   3  16       18.73       12.32      6.05 o
  -8   3  16      255.00      261.35     15.67 o
  -7   3  16      217.98      188.21     12.34 o
  -6   3  16        1.08       11.13      8.33 o
  -5   3  16     1316.11     1291.21     31.59 o
  -4   3  16     2057.38     2162.59     59.19 o
  -3   3  16       66.95       74.80      9.92 o
  -2   3  16     1472.01     1492.11     37.90 o
  -1   3  16       76.63       61.41     13.25 o
   0   3  16      831.63      825.00     22.22 o
   1   3  16     3605.74     3272.72     51.04 o
   2   3  16     1380.95     1352.31     36.57 o
   3   3  16      493.54      491.24     51.13 o
   4   3  16       16.71        7.81     12.89 o
   5   3  16      197.66      200.87     12.10 o
   6   3  16      277.15      286.49     16.37 o
   7   3  16       11.97       22.36      7.88 o
   8   3  16     1388.63     1392.20     40.71 o
   9   3  16        0.02      -14.94     14.94 o
  10   3  16        0.25       -2.63     37.72 o
  11   3  16       15.94       -1.68     19.88 o
  12   3  16      587.91      641.23     30.29 o
  13   3  16       39.60       44.48     16.65 o
 -16   4  16        7.01       -3.65     14.70 o
 -15   4  16       59.73       47.09     16.13 o
 -14   4  16       62.37       58.70     14.94 o
 -13   4  16       91.50       84.69     14.04 o
 -12   4  16      368.62      377.93     23.34 o
 -11   4  16       40.10       49.56     14.72 o
 -10   4  16       78.99       66.19     10.49 o
  -9   4  16      775.05      732.70     28.37 o
  -8   4  16       40.67       57.30     11.42 o
  -7   4  16      187.78      152.39     15.02 o
  -6   4  16       10.34       19.24      9.20 o
  -5   4  16      821.76      886.33     25.20 o
  -4   4  16      694.96      688.50     29.20 o
  -3   4  16     2117.93     1963.37     49.39 o
  -2   4  16      120.97      100.17     13.11 o
  -1   4  16       43.95       33.47     11.49 o
   0   4  16       91.97       98.33     14.20 o
   1   4  16       42.61       46.68     14.27 o
   2   4  16       76.43       43.22     19.46 o
   3   4  16      765.29      732.51     34.32 o
   4   4  16        1.55       -7.13     18.14 o
   5   4  16      129.08      102.34     12.47 o
   6   4  16      137.76      170.15     19.76 o
   7   4  16      530.88      519.81     21.78 o
   8   4  16        0.87        2.68      8.65 o
   9   4  16      206.09      185.84     18.15 o
  10   4  16       18.95        5.63     13.37 o
  11   4  16       60.19       63.82     39.99 o
  12   4  16        6.14       17.12     14.12 o
 -15   5  16        7.74        2.37     13.54 o
 -14   5  16       46.96       50.69     18.96 o
 -13   5  16       32.44       17.10     13.54 o
 -12   5  16        5.66       12.96     10.14 o
 -11   5  16      516.24      484.20     26.60 o
 -10   5  16      255.95      252.13     21.95 o
  -9   5  16       54.89       55.30     18.42 o
  -8   5  16      255.05      263.14     24.55 o
  -7   5  16      514.16      565.45     40.03 o
  -6   5  16        1.27       11.29     10.54 o
  -5   5  16      454.06      464.52     21.72 o
  -4   5  16      385.00      334.76     20.40 o
  -3   5  16      198.58      204.20     19.63 o
  -2   5  16      826.39      840.81     31.70 o
  -1   5  16     1970.34     1848.92     66.75 o
   0   5  16      676.69      665.76     30.81 o
   1   5  16       33.63        4.62     22.32 o
   2   5  16      234.38      239.45     27.86 o
   3   5  16       98.68       79.37     23.32 o
   4   5  16       85.75       76.15     20.81 o
   5   5  16     1569.95     1450.23     65.30 o
   6   5  16       71.03       52.92     15.43 o
   7   5  16      221.71      203.62     25.99 o
   8   5  16       73.97       43.64     28.77 o
   9   5  16      323.26      395.42     32.68 o
  10   5  16       44.74       30.86     17.01 o
  11   5  16       32.48       14.85     19.78 o
 -14   6  16       19.16       19.14     17.62 o
 -13   6  16       77.69       68.19     19.64 o
 -12   6  16      186.71      220.42     21.26 o
 -11   6  16       20.27        8.62     19.19 o
 -10   6  16      114.07      133.24     20.43 o
  -9   6  16       48.71       43.81     18.88 o
  -8   6  16       87.29      117.35     17.98 o
  -7   6  16        2.88        4.86     11.24 o
  -6   6  16      533.85      586.70     25.55 o
  -5   6  16       28.13       23.95     17.41 o
  -4   6  16      310.88      272.54     22.72 o
  -3   6  16        0.56       -4.78     11.33 o
  -2   6  16     1582.50     1626.02     52.06 o
  -1   6  16      188.46      184.80     24.74 o
   0   6  16      130.54      136.97     18.57 o
   1   6  16      128.49       94.34     17.91 o
   2   6  16        1.47      -19.42     19.42 o
   3   6  16        4.63      -26.54     26.54 o
   4   6  16      529.17      570.50     26.19 o
   5   6  16       50.06       46.64     12.78 o
   6   6  16      708.08      648.69     27.99 o
   7   6  16        0.11       -6.22     12.23 o
   8   6  16       12.40       13.22     11.66 o
   9   6  16        0.18       -1.52     18.06 o
 -12   7  16        9.00       -7.73     19.33 o
 -11   7  16      315.49      289.09     26.10 o
 -10   7  16        1.82       34.75     24.12 o
  -9   7  16       10.82       41.42     21.71 o
  -8   7  16      137.70      144.35     17.55 o
  -7   7  16      113.93      145.23     17.71 o
  -6   7  16       39.18       47.91     18.01 o
  -5   7  16       58.55       74.23     16.52 o
  -4   7  16       11.28       17.65     13.29 o
  -3   7  16       92.65       56.44     16.84 o
  -2   7  16       60.96       52.75     18.33 o
  -1   7  16      256.34      251.32     26.31 o
   0   7  16       40.05       -3.68     23.78 o
   1   7  16      452.04      396.11     31.26 o
   2   7  16       16.54       28.28     26.90 o
   3   7  16       84.66       52.73     23.12 o
   4   7  16       62.61       30.85     24.30 o
   5   7  16      217.56      215.73     23.71 o
   6   7  16       31.15       17.82     31.79 o
   7   7  16       19.64       25.92     14.57 o
   8   7  16        0.70        2.52     12.39 o
  -9   8  16       43.37       97.96     22.69 o
  -8   8  16       10.85       38.15     22.34 o
  -7   8  16       13.61        2.95     18.10 o
  -6   8  16      191.42      198.35     24.23 o
  -5   8  16      172.30      194.44     25.00 o
  -4   8  16       47.13       70.87     19.91 o
  -3   8  16      139.60      145.91     36.30 o
  -2   8  16       62.47       32.54     20.29 o
  -1   8  16        2.33       -9.47     26.60 o
   0   8  16       91.71       69.93     35.36 o
   1   8  16      293.38      220.07     22.66 o
   2   8  16       97.62       71.79     26.58 o
   3   8  16       87.38       80.56     17.81 o
   4   8  16       87.03      111.88     24.81 o
   5   8  16        6.05        4.42     22.41 o
  -3   9  16       94.99      -19.40     35.67 o
  -2   9  16       70.52       25.73     81.04 o
 -17   0  17      254.94      276.04     35.10 o
 -15   0  17       75.10       80.70     15.89 o
 -13   0  17      518.57      529.90     27.97 o
 -11   0  17      235.09      232.43     26.20 o
  -9   0  17       45.09       49.98     13.11 o
  -7   0  17     2975.13     2946.21     52.22 o
  -5   0  17      397.94      381.56     17.94 o
  -3   0  17     1059.50     1017.49     35.35 o
  -1   0  17       31.60       34.19      8.07 o
   1   0  17       86.76      117.25     18.92 o
   3   0  17     4875.60     4833.78    163.61 o
   5   0  17     3741.23     3651.57     94.02 o
   7   0  17      422.41      412.23     20.03 o
   9   0  17      704.43      759.50     34.72 o
  11   0  17      468.80      529.84     33.87 o
  13   0  17      374.20      393.07     26.47 o
 -17   1  17       97.84      100.55     13.14 o
 -16   1  17       92.42      109.70     12.81 o
 -15   1  17       75.66       93.86     12.27 o
 -14   1  17      478.28      469.16     19.26 o
 -13   1  17       16.10       14.41      7.86 o
 -12   1  17      307.56      291.94     14.89 o
 -11   1  17       65.80       44.53      8.18 o
 -10   1  17      463.09      444.44     16.86 o
  -9   1  17      254.43      232.53     12.55 o
  -8   1  17      258.18      221.52     12.02 o
  -7   1  17      150.92      143.12      9.78 o
  -6   1  17     1262.69     1257.17     24.81 o
  -5   1  17      370.87      359.07     12.06 o
  -4   1  17       28.51       30.67      6.21 o
  -3   1  17      346.45      334.86     14.12 o
  -2   1  17      369.96      378.60     16.86 o
  -1   1  17      481.87      525.32     21.60 o
   0   1  17      667.31      691.96     32.00 o
   1   1  17      846.01      797.95     20.04 o
   2   1  17      230.84      221.86     10.41 o
   3   1  17      159.39      147.41      9.77 o
   4   1  17      987.72      990.42     26.82 o
   5   1  17       98.82      127.31     12.80 o
   6   1  17      684.85      650.84     17.12 o
   7   1  17       42.05       36.45      9.03 o
   8   1  17      263.99      229.83     12.28 o
   9   1  17        2.95        3.10     10.41 o
  10   1  17      598.65      623.01     18.62 o
  11   1  17      346.04      359.16     22.05 o
  12   1  17       25.62       18.07      8.25 o
  13   1  17       28.14       25.63     12.07 o
 -17   2  17       35.21       41.79     11.42 o
 -16   2  17      148.81      139.50     15.18 o
 -15   2  17       16.09       13.33     11.28 o
 -14   2  17      215.28      225.35     15.78 o
 -13   2  17      203.12      214.46     14.32 o
 -12   2  17        5.97        7.15      7.61 o
 -11   2  17      161.89      126.29     10.19 o
 -10   2  17      418.15      355.28     14.19 o
  -9   2  17       17.68       18.03      7.05 o
  -8   2  17        7.17        1.97      5.63 o
  -7   2  17      294.31      320.57     15.97 o
  -6   2  17     1212.30     1237.54     25.45 o
  -5   2  17       34.27       47.97      9.96 o
  -4   2  17     1173.62     1143.85     44.61 o
  -3   2  17      263.85      299.25     22.19 o
  -2   2  17       26.96       57.85     21.59 o
  -1   2  17     1020.11     1020.13     28.12 o
   0   2  17     1479.98     1431.66     28.25 o
   1   2  17      241.79      242.32     13.21 o
   2   2  17      779.45      738.80     22.00 o
   3   2  17      555.59      538.53     22.21 o
   4   2  17        0.77        1.69      8.94 o
   5   2  17       34.82       32.59      9.47 o
   6   2  17      751.88      733.71     24.71 o
   7   2  17        1.95       -1.17      7.31 o
   8   2  17      258.44      273.57     18.72 o
   9   2  17      125.25      123.11     21.55 o
  10   2  17      451.57      471.22     29.53 o
  11   2  17      231.06      213.57     19.46 o
  12   2  17      315.91      356.23     27.58 o
  13   2  17       73.50       80.02     15.54 o
 -17   3  17      147.68      146.17     20.23 o
 -16   3  17        1.39        8.17     10.64 o
 -15   3  17      308.45      356.76     22.89 o
 -14   3  17        1.64       -1.92      8.07 o
 -13   3  17        0.48       -9.39      9.39 o
 -12   3  17        7.20        2.95      7.33 o
 -11   3  17      315.18      350.01     17.12 o
 -10   3  17      127.01      113.53     10.19 o
  -9   3  17      506.97      551.05     18.82 o
  -8   3  17        6.07       -5.06      8.20 o
  -7   3  17        1.57        6.78      9.08 o
  -6   3  17       10.16       13.57     10.08 o
  -5   3  17     4802.35     5022.55     82.79 o
  -4   3  17      147.73      165.76     11.95 o
  -3   3  17     1473.15     1416.72     35.98 o
  -2   3  17       29.30       10.56     10.92 o
  -1   3  17       98.66       82.94     14.73 o
   0   3  17      208.74      204.49     15.47 o
   1   3  17     7049.12     6728.66     98.35 o
   2   3  17        6.44       -4.40      9.63 o
   3   3  17      184.64      162.37     16.29 o
   4   3  17      176.69      154.62     21.91 o
   5   3  17      142.79      143.69     13.33 o
   6   3  17        8.85       -2.86      8.98 o
   7   3  17      449.62      462.85     24.18 o
   8   3  17      116.44      110.56     15.66 o
   9   3  17      144.88      133.45     24.51 o
  10   3  17        7.86       -9.11     22.38 o
  11   3  17      588.95      719.38     56.28 o
  12   3  17       25.49       15.28     19.78 o
 -16   4  17       74.00       55.91     20.93 o
 -15   4  17       19.01        6.67     12.97 o
 -14   4  17      178.34      197.56     19.41 o
 -13   4  17      184.92      173.19     17.60 o
 -12   4  17       40.25       33.83     12.01 o
 -11   4  17        5.75       14.93      9.29 o
 -10   4  17      486.51      482.95     25.65 o
  -9   4  17      275.96      276.26     17.67 o
  -8   4  17      263.71      287.26     20.37 o
  -7   4  17      161.02      138.17     14.40 o
  -6   4  17       41.72       46.34     11.68 o
  -5   4  17      184.67      178.04     14.85 o
  -4   4  17      711.35      734.90     28.10 o
  -3   4  17      103.34      109.09     14.31 o
  -2   4  17        1.67       -3.28     14.63 o
  -1   4  17      142.81      113.22     16.01 o
   0   4  17      849.22      865.89     48.47 o
   1   4  17      168.34      170.73     39.85 o
   2   4  17      124.33       96.92     26.77 o
   3   4  17       65.23       49.74     17.71 o
   4   4  17        8.61       -2.17     28.91 o
   5   4  17      240.89      226.14     16.46 o
   6   4  17      349.50      362.17     24.01 o
   7   4  17        6.15       -1.87     15.02 o
   8   4  17      191.13      197.49     21.55 o
   9   4  17       62.08       15.07     29.89 o
  10   4  17       40.08       11.87     55.28 o
  11   4  17       50.60       28.62     31.84 o
 -15   5  17       86.44       72.78     17.44 o
 -14   5  17       55.52       57.84     15.72 o
 -13   5  17        1.92       10.41     14.18 o
 -12   5  17      206.36      193.87     18.96 o
 -11   5  17       74.35       83.00     14.20 o
 -10   5  17       17.56       21.91     13.69 o
  -9   5  17      578.81      584.75     31.49 o
  -8   5  17      554.25      582.80     30.98 o
  -7   5  17       89.14       84.35     16.09 o
  -6   5  17      251.53      316.91     22.46 o
  -5   5  17      375.55      422.63     21.71 o
  -4   5  17       12.64        6.86     12.66 o
  -3   5  17      186.67      150.61     26.68 o
  -2   5  17      503.02      540.92     52.65 o
  -1   5  17        0.55        5.85     24.93 o
   0   5  17        6.01       10.37     25.85 o
   1   5  17      194.05      217.09     22.40 o
   2   5  17       78.86       43.84     14.59 o
   3   5  17       16.39       -6.26     18.67 o
   4   5  17      709.51      648.08     70.41 o
   5   5  17      138.53      112.20     22.17 o
   6   5  17      209.49      172.72     21.21 o
   7   5  17      132.17      131.23     23.45 o
   8   5  17      267.44      251.67     22.40 o
   9   5  17       70.76       92.99     18.08 o
  10   5  17      102.03      112.39     20.66 o
 -13   6  17      133.25      165.48     28.38 o
 -12   6  17      135.35      125.15     19.94 o
 -11   6  17       88.09       86.03     16.89 o
 -10   6  17       37.22       22.88     16.25 o
  -9   6  17       65.58       60.72     17.02 o
  -8   6  17       36.74       28.60     16.63 o
  -7   6  17      204.77      227.02     18.64 o
  -6   6  17       57.11       82.00     16.51 o
  -5   6  17      144.49      123.89     21.79 o
  -4   6  17      221.70      219.65     21.74 o
  -3   6  17      462.09      529.74     40.50 o
  -2   6  17        0.29      -12.35     15.68 o
  -1   6  17      765.63      742.66     67.97 o
   0   6  17       41.17       37.54     16.53 o
   1   6  17       48.77       51.66     17.20 o
   2   6  17        9.69        2.37     14.49 o
   3   6  17      488.76      482.12     46.34 o
   4   6  17        1.23       -8.05     21.70 o
   5   6  17      293.77      294.01     23.85 o
   6   6  17        0.11       -7.84     14.68 o
   7   6  17       82.04      110.16     15.94 o
   8   6  17        4.97       -8.41     13.66 o
   9   6  17      195.68      140.97     90.38 o
 -11   7  17       15.34       28.19     27.11 o
 -10   7  17        0.64        9.33     23.74 o
  -9   7  17       60.68       76.67     32.82 o
  -8   7  17      213.78      238.88     21.50 o
  -7   7  17       14.32       37.78     19.47 o
  -6   7  17        5.73       15.75     16.03 o
  -5   7  17        1.46        6.12     14.13 o
  -4   7  17        1.51        0.88     13.01 o
  -3   7  17      281.20      277.56     27.65 o
  -2   7  17      289.30      338.10     30.56 o
  -1   7  17       37.13        9.21     30.98 o
   0   7  17      296.93      258.40     27.66 o
   1   7  17        0.68       -8.17     15.43 o
   2   7  17       78.77       52.80     20.18 o
   3   7  17      244.16      236.87     24.18 o
   4   7  17      179.60      154.32     21.10 o
   5   7  17       12.55        1.63     18.79 o
   6   7  17       48.57       31.37     13.03 o
   7   7  17       49.64       35.28     18.16 o
  -8   8  17        1.99       -5.87     31.29 o
  -7   8  17      158.98      188.23     25.42 o
  -6   8  17       48.48       63.04     20.30 o
  -5   8  17        4.83       29.70     22.22 o
  -4   8  17      212.71      165.62     29.73 o
  -3   8  17       64.24       78.09     24.72 o
  -2   8  17       40.00       13.69     36.30 o
  -1   8  17      256.84      264.70     36.92 o
   0   8  17      184.17      145.59     76.04 o
   1   8  17        0.12      -23.28     23.28 o
   2   8  17      126.13      141.78     42.27 o
   3   8  17      209.73      194.95     21.72 o
   4   8  17       26.20       -8.33     34.11 o
 -16   0  18      237.65      235.35     23.94 o
 -14   0  18     1269.04     1264.15     56.02 o
 -12   0  18        1.04       -4.67     10.18 o
 -10   0  18      229.85      276.67     20.32 o
  -8   0  18     3783.04     3728.44     88.28 o
  -6   0  18     1027.31     1084.77     33.47 o
  -4   0  18      829.27      860.07     27.56 o
  -2   0  18      515.38      512.61     33.81 o
   0   0  18       66.70       72.79     11.91 o
   2   0  18     1060.99     1035.19     43.13 o
   4   0  18      921.06      874.26     41.15 o
   6   0  18      222.51      204.79     15.35 o
   8   0  18      703.65      755.92     48.60 o
  10   0  18      286.74      292.39     20.51 o
  12   0  18      601.13      659.07     30.06 o
 -17   1  18      120.92      129.66     20.43 o
 -16   1  18        5.99        0.65      9.63 o
 -15   1  18      378.40      382.11     19.35 o
 -14   1  18       18.77       28.36      9.03 o
 -13   1  18      160.59      182.39     13.73 o
 -12   1  18       41.83       32.17      8.41 o
 -11   1  18       88.01       75.56      9.87 o
 -10   1  18       26.14       20.72      8.08 o
  -9   1  18      317.68      312.16     15.07 o
  -8   1  18     1272.14     1260.71     25.70 o
  -7   1  18     1512.16     1569.68     29.19 o
  -6   1  18      128.27      149.96     10.93 o
  -5   1  18      267.73      244.30     11.79 o
  -4   1  18      212.85      198.25     10.77 o
  -3   1  18      250.60      280.85     12.59 o
  -2   1  18      554.86      568.67     27.65 o
  -1   1  18      728.43      736.93     26.26 o
   0   1  18      950.70      974.17     35.90 o
   1   1  18      367.12      369.65     18.00 o
   2   1  18      198.65      194.53     12.35 o
   3   1  18     6052.95     5806.69     84.70 o
   4   1  18       84.40      108.18     14.13 o
   5   1  18       38.39       43.62     14.44 o
   6   1  18       28.31       31.04      8.05 o
   7   1  18      154.08      181.45     13.10 o
   8   1  18       30.85       42.31      8.11 o
   9   1  18      580.77      618.05     18.93 o
  10   1  18      207.72      226.78     13.36 o
  11   1  18        3.29       -3.49      9.55 o
  12   1  18      101.13       98.28     16.72 o
 -17   2  18      155.25      192.20     22.12 o
 -16   2  18       51.60       64.74     12.11 o
 -15   2  18      199.33      225.49     17.21 o
 -14   2  18       75.95       92.28     11.64 o
 -13   2  18        1.31        3.57      8.21 o
 -12   2  18      139.84      120.80     11.34 o
 -11   2  18      340.72      351.89     19.92 o
 -10   2  18        1.01        1.86      6.83 o
  -9   2  18      229.78      219.43     11.34 o
  -8   2  18       16.43        9.93      6.82 o
  -7   2  18      488.83      527.54     18.12 o
  -6   2  18       39.92       42.22      8.72 o
  -5   2  18     1693.06     1761.79     30.20 o
  -4   2  18       71.69       96.96      9.62 o
  -3   2  18      436.23      420.18     16.20 o
  -2   2  18      203.85      197.34     12.13 o
  -1   2  18     1525.63     1586.71     35.44 o
   0   2  18       49.24       40.90     13.91 o
   1   2  18      596.77      611.34     30.11 o
   2   2  18     2153.24     2088.08     43.45 o
   3   2  18      105.16      120.74     16.98 o
   4   2  18       79.40       60.73     12.36 o
   5   2  18      488.04      612.20     50.65 o
   6   2  18       74.25       60.53      9.78 o
   7   2  18      223.65      242.95     15.83 o
   8   2  18      494.82      485.20     31.95 o
   9   2  18      298.88      300.72     31.06 o
  10   2  18       94.06       82.78     15.27 o
  11   2  18      432.81      449.42     25.40 o
  12   2  18       39.18       15.10     15.27 o
 -16   3  18      150.44      147.87     20.14 o
 -15   3  18        1.02       -8.69     13.61 o
 -14   3  18       12.73       -9.87     11.59 o
 -13   3  18       20.23       35.49     12.53 o
 -12   3  18      486.84      481.66     37.81 o
 -11   3  18       39.56       44.21     11.45 o
 -10   3  18      451.82      450.13     18.83 o
  -9   3  18        3.15        3.20      8.96 o
  -8   3  18      134.64      141.32     13.91 o
  -7   3  18      433.00      378.03     25.30 o
  -6   3  18      113.19      142.62     15.58 o
  -5   3  18      672.28      679.91     28.95 o
  -4   3  18     1373.40     1331.33     32.58 o
  -3   3  18        5.67        2.10     12.98 o
  -2   3  18      284.99      278.58     27.89 o
  -1   3  18      140.07      109.61     14.60 o
   0   3  18     2921.93     2924.07     85.54 o
   1   3  18      685.99      735.18     30.83 o
   2   3  18      218.92      220.53     30.09 o
   3   3  18        1.26       11.38     14.84 o
   4   3  18       62.43       58.16     15.27 o
   5   3  18       35.48       15.88     16.36 o
   6   3  18      416.75      444.06     23.64 o
   7   3  18        0.84      -11.96     11.96 o
   8   3  18       55.86       48.42     17.70 o
   9   3  18       31.06        1.03     21.50 o
  10   3  18      207.68      211.66     48.92 o
  11   3  18       40.92       29.33     24.65 o
 -15   4  18       58.70       60.09     16.33 o
 -14   4  18       37.53       25.41     13.91 o
 -13   4  18       28.97        8.84     13.30 o
 -12   4  18        0.50        2.74      9.99 o
 -11   4  18      554.71      586.61     26.91 o
 -10   4  18       97.37       73.23     13.02 o
  -9   4  18      166.61      209.57     18.24 o
  -8   4  18       17.33       22.72     10.31 o
  -7   4  18      666.99      632.89     28.77 o
  -6   4  18       26.23       37.18     12.74 o
  -5   4  18      109.28      116.67     21.36 o
  -4   4  18      129.40      143.00     17.56 o
  -3   4  18       66.63       59.77     13.21 o
  -2   4  18       18.67       28.43     23.25 o
  -1   4  18      748.67      711.98     34.66 o
   0   4  18      305.15      275.83     21.37 o
   1   4  18      740.82      706.91     33.94 o
   2   4  18      135.59      109.19     31.80 o
   3   4  18        6.42        2.31     12.60 o
   4   4  18       70.81       61.66     27.29 o
   5   4  18      704.83      650.42     32.70 o
   6   4  18        2.08       -8.75      8.88 o
   7   4  18       62.55       36.94     19.09 o
   8   4  18      199.21      154.30     20.31 o
   9   4  18      116.27      120.68     58.07 o
  10   4  18      132.99      132.77     20.46 o
  11   4  18      163.78      235.31     42.56 o
 -14   5  18       38.76       32.50     11.92 o
 -13   5  18      103.79      106.73     16.90 o
 -12   5  18       15.90       20.08     14.29 o
 -11   5  18        9.56       20.37     14.27 o
 -10   5  18      167.62      138.79     16.80 o
  -9   5  18      795.17      761.69     45.37 o
  -8   5  18      173.87      193.57     20.76 o
  -7   5  18      253.18      279.07     24.17 o
  -6   5  18      113.29      126.91     15.06 o
  -5   5  18        1.85       -6.00     13.94 o
  -4   5  18      126.21      128.48     17.50 o
  -3   5  18     1169.45     1141.02     40.01 o
  -2   5  18      617.36      605.03     60.16 o
  -1   5  18      257.75      235.47     20.73 o
   0   5  18      141.47      160.54     20.96 o
   1   5  18        2.01        3.75     14.45 o
   2   5  18        9.40       -5.26     11.07 o
   3   5  18      336.40      302.82     48.04 o
   4   5  18        4.87      -13.48     20.42 o
   5   5  18      196.46      193.26     25.20 o
   6   5  18      230.68      198.24     17.35 o
   7   5  18      185.70      178.80     20.70 o
   8   5  18       16.90       16.48     11.97 o
   9   5  18      132.74      121.92     58.09 o
 -13   6  18       27.94       30.33     13.99 o
 -12   6  18       42.00       50.71     15.86 o
 -11   6  18       11.31       28.63     15.21 o
 -10   6  18      164.58      179.46     34.05 o
  -9   6  18        3.49       26.62     16.41 o
  -8   6  18      253.37      247.18     26.53 o
  -7   6  18       89.96       87.26     16.32 o
  -6   6  18       79.55      102.87     22.07 o
  -5   6  18       19.49       26.00     14.02 o
  -4   6  18       79.16       99.09     17.31 o
  -3   6  18       24.51       24.21     14.25 o
  -2   6  18      629.67      586.06     33.05 o
  -1   6  18        1.17        9.37     14.42 o
   0   6  18        0.37       -4.86     14.05 o
   1   6  18        1.88      -19.64     19.64 o
   2   6  18      357.77      363.63     28.18 o
   3   6  18        1.31      -14.61     16.28 o
   4   6  18      239.41      235.44     37.88 o
   5   6  18       54.26       30.94     17.64 o
   6   6  18      175.09      183.09     34.45 o
   7   6  18       32.35       59.43     13.48 o
   8   6  18      104.82      108.37     23.92 o
 -11   7  18        4.43       14.66     29.42 o
 -10   7  18        3.52       -3.15     25.08 o
  -9   7  18      202.95      255.39     32.23 o
  -8   7  18        6.09       58.34     22.09 o
  -7   7  18       64.75      102.50     24.83 o
  -6   7  18       14.50       12.85     15.18 o
  -5   7  18        5.76       20.90     15.21 o
  -4   7  18       56.92       58.09     19.45 o
  -3   7  18      185.61      190.80     25.04 o
  -2   7  18       79.04       69.33     20.15 o
  -1   7  18       10.83       17.08     17.14 o
   0   7  18      155.10      148.82     24.62 o
   1   7  18      400.48      429.61     35.32 o
   2   7  18      155.74      156.91     29.73 o
   3   7  18      176.73      159.11     44.43 o
   4   7  18       66.45       55.47     16.23 o
   5   7  18       41.87       26.03     14.68 o
   6   7  18       13.90        1.76     38.08 o
  -7   8  18        7.90       39.88     35.67 o
  -6   8  18        6.61       32.00     18.36 o
  -5   8  18      130.09      139.74     24.53 o
  -4   8  18      105.15      132.65     23.91 o
  -3   8  18       33.83       35.39     21.34 o
  -2   8  18      224.25      216.85     28.86 o
  -1   8  18       66.24       48.16     29.73 o
   0   8  18       60.53       -6.10     46.62 o
   1   8  18      223.85      174.44     37.58 o
   2   8  18      164.13      128.62     27.65 o
 -17   0  19       56.33       52.65     15.96 o
 -15   0  19      510.42      528.04     32.57 o
 -13   0  19        3.15       18.26     11.23 o
 -11   0  19      177.60      204.05     19.36 o
  -9   0  19      226.93      250.92     20.31 o
  -7   0  19     1049.31     1035.55     33.29 o
  -5   0  19      627.01      599.38     26.39 o
  -3   0  19     1873.14     1871.16     67.35 o
  -1   0  19      413.85      411.70     33.77 o
   1   0  19      757.62      711.45     61.06 o
   3   0  19     2517.10     2605.17     81.08 o
   5   0  19     1057.69      954.60     48.13 o
   7   0  19      110.10      135.02     16.03 o
   9   0  19      141.06      154.34     16.03 o
  11   0  19       94.34      122.50     15.99 o
 -17   1  19       23.62       23.91     10.96 o
 -16   1  19       45.59       21.84     10.43 o
 -15   1  19       43.74       70.00     11.68 o
 -14   1  19       85.38      112.98     12.47 o
 -13   1  19       16.63        4.45      8.69 o
 -12   1  19       16.22       27.03      9.12 o
 -11   1  19      110.60      130.32     11.53 o
 -10   1  19      669.02      656.11     20.85 o
  -9   1  19      104.35       91.16      9.27 o
  -8   1  19       22.47       35.72     10.30 o
  -7   1  19       67.05       80.93      9.77 o
  -6   1  19       70.82       67.21      8.74 o
  -5   1  19       31.16       31.00      8.37 o
  -4   1  19      319.39      350.95     14.42 o
  -3   1  19      744.41      737.57     21.39 o
  -2   1  19      235.88      283.00     19.16 o
  -1   1  19      167.01      167.33     16.23 o
   0   1  19      846.19      817.68     30.01 o
   1   1  19       24.55       -5.32     11.15 o
   2   1  19     1955.86     1908.94     49.95 o
   3   1  19      985.03      978.80     31.65 o
   4   1  19      226.00      229.60     19.82 o
   5   1  19     1098.92     1125.40     30.11 o
   6   1  19     1255.26     1201.32     30.70 o
   7   1  19       75.25       56.11      9.33 o
   8   1  19      284.85      324.69     17.59 o
   9   1  19      282.69      309.10     17.85 o
  10   1  19        0.12       -2.08     12.87 o
  11   1  19      170.67      162.29     15.66 o
  12   1  19      343.49      354.46     29.39 o
 -16   2  19       37.12       30.13     11.26 o
 -15   2  19       26.94       34.93     11.03 o
 -14   2  19       17.17       27.86     10.16 o
 -13   2  19        1.73        5.45      8.57 o
 -12   2  19      998.88      973.97     26.91 o
 -11   2  19      111.13      116.37     11.37 o
 -10   2  19       18.09       26.63      7.29 o
  -9   2  19       18.64       24.40      8.14 o
  -8   2  19      466.11      482.14     17.07 o
  -7   2  19      517.54      469.71     23.04 o
  -6   2  19     1661.46     1713.51     36.95 o
  -5   2  19      536.03      542.28     24.86 o
  -4   2  19      197.30      171.69     15.15 o
  -3   2  19       51.41       58.26     11.07 o
  -2   2  19     1202.17     1147.87     69.43 o
  -1   2  19      249.76      230.83     29.08 o
   0   2  19      480.65      486.04     26.89 o
   1   2  19      760.40      768.15     28.05 o
   2   2  19       69.52       96.19     23.70 o
   3   2  19      430.76      418.34     20.84 o
   4   2  19        6.95       -8.35     19.16 o
   5   2  19      386.81      423.18     45.77 o
   6   2  19       52.32       61.35     12.63 o
   7   2  19      221.27      245.20     17.92 o
   8   2  19        1.21        2.76     11.52 o
   9   2  19       11.52      -11.07     11.07 o
  10   2  19      364.18      386.10     41.18 o
  11   2  19       14.42       20.03     26.68 o
 -16   3  19        0.50       22.82     13.46 o
 -15   3  19       61.56       65.09     15.38 o
 -14   3  19       39.60       41.55     14.40 o
 -13   3  19      597.70      614.05     26.76 o
 -12   3  19        3.78       -1.00     11.08 o
 -11   3  19      470.51      452.49     19.69 o
 -10   3  19       39.69       43.25     12.45 o
  -9   3  19       32.10       29.34     10.01 o
  -8   3  19       24.43       31.28      9.78 o
  -7   3  19      970.82      939.63     32.31 o
  -6   3  19      255.57      236.69     20.85 o
  -5   3  19      927.57      878.43     31.33 o
  -4   3  19      549.63      515.61     28.26 o
  -3   3  19      103.58      100.09     29.92 o
  -2   3  19       42.88       53.97     30.27 o
  -1   3  19     2547.15     2474.02    103.10 o
   0   3  19        0.43        5.53     34.91 o
   1   3  19      114.25       93.91     26.23 o
   2   3  19        6.64       10.70     16.33 o
   3   3  19        4.20        4.91     35.59 o
   4   3  19        0.16       -4.83     10.07 o
   5   3  19      171.39      136.64     20.13 o
   6   3  19       79.54       85.91     17.38 o
   7   3  19       11.08       15.12     12.41 o
   8   3  19       10.67        4.74     14.63 o
   9   3  19       63.87       79.58     32.61 o
  10   3  19        9.75       15.55     45.95 o
  11   3  19      249.43      234.15     60.78 o
 -15   4  19       30.83       45.61     15.06 o
 -14   4  19        5.88       -2.84     13.30 o
 -13   4  19       30.26        9.68     11.16 o
 -12   4  19      309.44      376.67     33.42 o
 -11   4  19      104.04      128.68     16.48 o
 -10   4  19        6.04        2.53     10.69 o
  -9   4  19       29.03       27.63     10.71 o
  -8   4  19      616.63      652.49     25.57 o
  -7   4  19        0.07       -2.69     11.64 o
  -6   4  19       26.35       49.51     13.69 o
  -5   4  19       28.48       18.33     11.74 o
  -4   4  19      504.82      500.51     26.95 o
  -3   4  19       44.07       66.10     20.93 o
  -2   4  19      483.33      457.93     27.00 o
  -1   4  19        7.78       17.73     25.08 o
   0   4  19      513.72      444.55     29.98 o
   1   4  19     1310.06     1202.49    103.09 o
   2   4  19       10.43        4.35     12.76 o
   3   4  19        9.80       10.29     13.18 o
   4   4  19      889.57      801.06     55.03 o
   5   4  19        1.79      -16.99     21.81 o
   6   4  19      241.33      252.68     21.75 o
   7   4  19       98.09       84.00     22.76 o
   8   4  19      350.54      375.01     32.07 o
   9   4  19       64.23       24.63     53.50 o
  10   4  19      484.69      459.34     51.75 o
 -14   5  19       29.43       30.30     14.57 o
 -13   5  19        0.71       -5.82     13.03 o
 -12   5  19        8.10        3.62     13.59 o
 -11   5  19        3.24       -2.61     12.70 o
 -10   5  19      318.10      334.15     22.96 o
  -9   5  19       55.36       73.39     14.63 o
  -8   5  19      270.44      284.35     25.04 o
  -7   5  19       76.12       63.12     16.71 o
  -6   5  19       80.45       79.74     16.76 o
  -5   5  19       16.79       40.66     17.65 o
  -4   5  19       12.89       25.01     14.29 o
  -3   5  19      386.67      466.98     52.84 o
  -2   5  19      393.65      385.72     25.48 o
  -1   5  19       76.08      103.61     17.54 o
   0   5  19      124.27      157.09     19.10 o
   1   5  19       10.01       -6.82     12.13 o
   2   5  19      548.10      509.88     30.90 o
   3   5  19      175.20      140.80     20.78 o
   4   5  19       24.12        6.12     14.57 o
   5   5  19      161.37      160.12     25.42 o
   6   5  19      213.85      199.65     17.64 o
   7   5  19        6.13      -11.54     18.37 o
   8   5  19      327.48      310.19     29.73 o
   9   5  19       77.65        7.51     30.67 o
 -12   6  19       37.17       65.29     19.75 o
 -11   6  19       50.26       55.54     19.87 o
 -10   6  19        3.79        6.60     21.23 o
  -9   6  19      677.21      660.55     42.84 o
  -8   6  19       41.07       46.96     22.04 o
  -7   6  19       48.72       66.31     22.86 o
  -6   6  19        0.63       16.73     16.43 o
  -5   6  19      238.42      251.00     34.05 o
  -4   6  19       38.04       29.04     16.11 o
  -3   6  19      409.25      405.07     28.37 o
  -2   6  19       63.12       65.06     17.71 o
  -1   6  19        6.86       15.07     16.13 o
   0   6  19       23.09       -6.87     24.63 o
   1   6  19      317.10      285.70     26.96 o
   2   6  19        5.40       -7.72     14.84 o
   3   6  19      280.75      237.89     25.77 o
   4   6  19        0.08       -3.65     19.30 o
   5   6  19      113.17      111.14     24.30 o
   6   6  19       79.02       78.73     20.53 o
   7   6  19      209.35      188.81     61.60 o
 -10   7  19      268.57      339.96     38.08 o
  -9   7  19       14.72       33.29     22.86 o
  -8   7  19       38.62       53.83     32.06 o
  -7   7  19        1.71       12.02     19.68 o
  -6   7  19      105.81      124.01     20.56 o
  -5   7  19       23.29       19.74     16.99 o
  -4   7  19      197.34      222.38     24.58 o
  -3   7  19       90.57      109.21     22.98 o
  -2   7  19      231.95      204.24     26.28 o
  -1   7  19      269.80      261.08     29.63 o
   0   7  19      611.79      580.23     58.83 o
   1   7  19        3.22       -1.88     16.79 o
   2   7  19      127.81       92.93     48.50 o
   3   7  19       85.33       73.99     15.24 o
   4   7  19       24.39        4.03     15.45 o
   5   7  19       25.40       23.11     17.15 o
  -6   8  19      111.42      105.76     32.54 o
  -5   8  19       39.07       60.76     21.20 o
  -4   8  19       27.23       -3.57     18.04 o
  -3   8  19       98.92       61.26     22.24 o
  -2   8  19        9.83      -32.30     50.38 o
  -1   8  19       15.05        5.97     47.56 o
   0   8  19      191.70      174.96     30.35 o
   1   8  19       98.01      -33.79     43.81 o
 -16   0  20       89.02      123.28     19.91 o
 -14   0  20        5.39        6.18     12.43 o
 -12   0  20       73.83       40.51     14.38 o
 -10   0  20      636.21      615.01     29.73 o
  -8   0  20      172.66      186.65     17.11 o
  -6   0  20      295.09      268.58     20.70 o
  -4   0  20     1735.07     1665.94     52.02 o
  -2   0  20      170.89      140.90     16.62 o
   0   0  20      628.37      524.60     45.97 o
   2   0  20     1902.62     1858.51    113.12 o
   4   0  20     1204.59     1080.98     46.69 o
   6   0  20       27.74        5.45     20.09 o
   8   0  20      119.52      125.49     31.62 o
  10   0  20       26.18       54.20     17.61 o
 -16   1  20       30.08       38.03     13.13 o
 -15   1  20      100.71      110.61     16.21 o
 -14   1  20       23.24       11.70      9.64 o
 -13   1  20        3.54        0.50      8.98 o
 -12   1  20       94.92       94.11     11.53 o
 -11   1  20      372.98      408.61     18.08 o
 -10   1  20      116.99      117.58     12.22 o
  -9   1  20      333.27      364.16     17.41 o
  -8   1  20      447.04      428.04     27.38 o
  -7   1  20       19.12       30.41      9.32 o
  -6   1  20       94.21       82.77     10.63 o
  -5   1  20     1144.02     1182.94     27.41 o
  -4   1  20      266.03      273.09     16.09 o
  -3   1  20       12.02       25.48      9.00 o
  -2   1  20        3.49        2.99      7.57 o
  -1   1  20      345.09      375.32     22.26 o
   0   1  20      144.38      131.94     18.77 o
   1   1  20     1590.00     1500.07     44.31 o
   2   1  20      201.62      190.03     24.91 o
   3   1  20       74.85       61.16     14.79 o
   4   1  20      149.28      100.61     17.32 o
   5   1  20     1484.67     1465.78     51.65 o
   6   1  20       10.54        9.24      9.31 o
   7   1  20      437.74      451.90     26.05 o
   8   1  20      158.85      167.39     17.40 o
   9   1  20       73.37       85.79     15.69 o
  10   1  20       89.43      101.01     26.91 o
  11   1  20      276.41      315.75     22.40 o
 -16   2  20       33.02       24.04     10.72 o
 -15   2  20        6.68       13.89     15.03 o
 -14   2  20        2.27       -6.11     10.25 o
 -13   2  20      689.87      704.40     24.66 o
 -12   2  20      374.72      363.82     25.74 o
 -11   2  20        1.63       -0.39      6.99 o
 -10   2  20        7.25       21.79      8.31 o
  -9   2  20      520.96      529.97     19.54 o
  -8   2  20       36.30       38.23     10.26 o
  -7   2  20      104.25      109.60     12.06 o
  -6   2  20      407.12      396.42     31.02 o
  -5   2  20        3.84        3.24      8.84 o
  -4   2  20      125.11      171.87     19.62 o
  -3   2  20     1029.96      976.36     68.94 o
  -2   2  20      225.81      194.07     29.99 o
  -1   2  20      396.33      364.06     29.27 o
   0   2  20      895.84      968.26     52.50 o
   1   2  20       81.62       69.66     27.12 o
   2   2  20      211.68      180.40     21.45 o
   3   2  20     1068.46      959.38     48.72 o
   4   2  20      457.55      419.69     58.73 o
   5   2  20       95.95      110.34     26.19 o
   6   2  20      108.40       92.68     12.20 o
   7   2  20      289.77      303.06     22.53 o
   8   2  20      208.53      185.07     20.67 o
   9   2  20       80.63       70.15     56.81 o
  10   2  20       40.08       40.55     45.57 o
  11   2  20      155.26      182.67     20.26 o
 -15   3  20        1.26        0.85     13.38 o
 -14   3  20      190.30      147.68     18.34 o
 -13   3  20       29.91       46.99     13.65 o
 -12   3  20      242.43      251.16     17.35 o
 -11   3  20       17.60       23.81     13.36 o
 -10   3  20       38.53       25.65     11.23 o
  -9   3  20        2.17       -9.52      9.52 o
  -8   3  20      207.14      228.16     19.15 o
  -7   3  20       12.67       18.15     10.42 o
  -6   3  20        2.29        5.13     13.78 o
  -5   3  20      168.20      190.28     20.84 o
  -4   3  20      205.31      195.20     26.25 o
  -3   3  20       32.37       30.46     28.68 o
  -2   3  20     1749.87     1644.54     76.22 o
  -1   3  20       29.04       29.89     25.77 o
   0   3  20       82.12       67.44     24.39 o
   1   3  20        8.51       -3.07     22.94 o
   2   3  20      150.24      141.05     18.09 o
   3   3  20        7.83       11.28     12.20 o
   4   3  20      138.43      143.60     30.71 o
   5   3  20      103.83      111.19     44.99 o
   6   3  20       15.07        4.53     20.39 o
   7   3  20      206.21      201.04     20.78 o
   8   3  20      327.13      341.36     45.43 o
   9   3  20       18.04      -20.98     45.89 o
  10   3  20      385.27      412.80     46.25 o
 -14   4  20       30.87       20.34     13.86 o
 -13   4  20      125.73      144.12     23.03 o
 -12   4  20       42.70       70.30     15.41 o
 -11   4  20       18.12       11.23     12.49 o
 -10   4  20       80.59       98.39     15.11 o
  -9   4  20      288.91      353.90     24.58 o
  -8   4  20       38.42       43.17     11.67 o
  -7   4  20      518.58      601.03     35.50 o
  -6   4  20        7.40       33.59     30.63 o
  -5   4  20        0.60       34.60     29.76 o
  -4   4  20       71.44      125.84     17.36 o
  -3   4  20     1445.99     1573.30     65.02 o
  -2   4  20       68.41       94.25     21.32 o
  -1   4  20       90.77      141.81     19.35 o
   0   4  20     1081.47      989.98     38.64 o
   1   4  20       82.04       68.29     22.06 o
   2   4  20        1.16       -9.63     12.63 o
   3   4  20      816.43      794.80     54.83 o
   4   4  20        4.94        5.85     13.33 o
   5   4  20      264.73      263.62     45.56 o
   6   4  20      238.50      243.55     24.77 o
   7   4  20      412.88      509.43     31.68 o
   8   4  20        8.36      -20.92     20.92 o
   9   4  20      360.95      381.36     33.95 o
 -13   5  20        5.71       12.36     13.01 o
 -12   5  20      118.78      114.29     24.66 o
 -11   5  20      465.41      489.79     28.41 o
 -10   5  20       86.94       99.47     17.56 o
  -9   5  20      473.04      497.80     27.44 o
  -8   5  20      151.37      149.84     30.60 o
  -7   5  20       33.93       63.95     23.82 o
  -6   5  20       13.45       50.28     41.03 o
  -5   5  20       38.04       39.70     15.14 o
  -4   5  20       54.63       49.00     24.53 o
  -3   5  20      223.24      201.99     29.00 o
  -2   5  20      325.51      377.73     34.69 o
  -1   5  20       19.29       30.37     15.53 o
   0   5  20       13.81        9.46     26.65 o
   1   5  20      446.45      471.58     33.90 o
   2   5  20       84.98       99.12     33.60 o
   3   5  20        1.98       -8.89     26.59 o
   4   5  20      125.99      101.70     24.84 o
   5   5  20      173.75      181.90     18.03 o
   6   5  20        7.98        7.87     13.72 o
   7   5  20      354.93      287.78     26.25 o
   8   5  20      109.44       51.98     84.49 o
 -11   6  20        0.38        5.16     26.15 o
 -10   6  20      404.24      389.67     54.19 o
  -9   6  20        0.39        8.38     20.44 o
  -8   6  20        0.67       28.72     64.46 o
  -7   6  20        6.81       -5.92     37.94 o
  -6   6  20      101.69      138.38     20.05 o
  -5   6  20       26.16       29.80     16.67 o
  -4   6  20      126.07      146.32     20.40 o
  -3   6  20        5.28        0.21     18.83 o
  -2   6  20       79.82       83.84     19.07 o
  -1   6  20       76.81       72.98     28.56 o
   0   6  20      201.22      210.95     24.37 o
   1   6  20        0.57        2.38     17.56 o
   2   6  20      248.31      219.30     25.36 o
   3   6  20        0.36      -17.09     40.46 o
   4   6  20       12.89        0.84     11.70 o
   5   6  20       31.97       11.64     15.06 o
   6   6  20      187.46      136.20     43.09 o
  -9   7  20        0.71       28.16     21.83 o
  -8   7  20        4.15       34.18     40.68 o
  -7   7  20       92.58      114.16     20.69 o
  -6   7  20       14.40       35.62     17.45 o
  -5   7  20      183.49      235.59     30.16 o
  -4   7  20       62.09       42.06     19.06 o
  -3   7  20       58.17       55.77     22.70 o
  -2   7  20        6.25       -0.14     19.45 o
  -1   7  20      454.25      410.48     76.32 o
   0   7  20      138.23      120.43     26.25 o
   1   7  20      418.21      451.77     38.27 o
   2   7  20       13.16       10.24     32.86 o
   3   7  20        5.67      -14.90     28.74 o
   4   7  20       35.28      -33.79     33.79 o
 -15   0  21       68.81       82.25     21.03 o
 -13   0  21       82.87       88.90     17.40 o
 -11   0  21      500.43      562.67     31.74 o
  -9   0  21        7.39       28.84     15.19 o
  -7   0  21      368.53      403.44     39.56 o
  -5   0  21     1567.68     1553.20     44.38 o
  -3   0  21     1097.97     1118.42     47.89 o
  -1   0  21      894.54      947.65     51.04 o
   1   0  21      980.46      963.73     59.41 o
   3   0  21      497.34      510.02     48.58 o
   5   0  21     3394.86     3139.05    111.38 o
   7   0  21        3.50       -1.70     28.14 o
   9   0  21       51.38      105.41     60.05 o
 -16   1  21        9.24       16.06     10.68 o
 -15   1  21       61.66       66.99     13.85 o
 -14   1  21        4.95        4.52      9.92 o
 -13   1  21      176.67      200.80     19.82 o
 -12   1  21      545.79      566.90     21.93 o
 -11   1  21        0.41       -0.55      7.63 o
 -10   1  21      191.01      178.32     13.71 o
  -9   1  21      209.48      206.65     13.81 o
  -8   1  21       85.60       91.91     11.34 o
  -7   1  21       26.73       32.47     12.53 o
  -6   1  21      744.41      751.75     25.72 o
  -5   1  21      414.21      393.45     16.97 o
  -4   1  21      309.42      345.16     15.69 o
  -3   1  21      263.48      268.79     14.72 o
  -2   1  21      534.25      582.68     33.50 o
  -1   1  21      138.87      125.28     14.56 o
   0   1  21      619.59      594.99     35.55 o
   1   1  21        2.26       10.08     25.53 o
   2   1  21       20.52      -10.46     21.45 o
   3   1  21      509.85      459.66     31.39 o
   4   1  21     1012.04      988.65     43.09 o
   5   1  21       59.45       99.94     21.91 o
   6   1  21      145.14      143.04     21.24 o
   7   1  21        8.91       58.19     66.09 o
   8   1  21       30.45       74.42     76.87 o
   9   1  21      108.09       98.56     47.15 o
  10   1  21      126.43      158.11     48.14 o
 -15   2  21       84.54       92.41     19.05 o
 -14   2  21      298.78      303.60     23.07 o
 -13   2  21      262.76      214.70     19.97 o
 -12   2  21        0.64       12.35      9.29 o
 -11   2  21        8.25       29.17     11.52 o
 -10   2  21       73.97       93.91     13.34 o
  -9   2  21      135.92      155.00     16.65 o
  -8   2  21      150.29      142.16     16.47 o
  -7   2  21        6.68        8.51     10.26 o
  -6   2  21      580.72      590.67     23.49 o
  -5   2  21     1351.86     1281.54     34.36 o
  -4   2  21      365.33      397.43     29.54 o
  -3   2  21       63.42       43.03     42.36 o
  -2   2  21      115.41       91.48     28.81 o
  -1   2  21      376.81      364.71     33.58 o
   0   2  21      158.54      150.72     22.33 o
   1   2  21       44.41       48.64     23.80 o
   2   2  21      686.10      746.91     39.46 o
   3   2  21        0.84      -12.28     45.93 o
   4   2  21       93.61       33.95     29.69 o
   5   2  21      278.37      319.46     62.89 o
   6   2  21      237.51      235.86     26.96 o
   7   2  21       45.07       49.81     44.80 o
   8   2  21      327.19      381.96    147.59 o
   9   2  21       16.18       10.47     60.87 o
  10   2  21       63.33       61.82     17.12 o
 -15   3  21      128.21      103.54     17.92 o
 -14   3  21       52.99       73.49     13.44 o
 -13   3  21       64.53      101.01     15.49 o
 -12   3  21        0.25      -13.15     13.15 o
 -11   3  21       35.12       25.72     13.20 o
 -10   3  21        0.00        2.83     12.41 o
  -9   3  21      303.24      339.28     25.79 o
  -8   3  21        0.31       -1.05      9.52 o
  -7   3  21      174.77      199.76     16.77 o
  -6   3  21        1.97       24.12     11.30 o
  -5   3  21      238.03      282.28     46.94 o
  -4   3  21      408.93      393.15     61.61 o
  -3   3  21      759.66      755.18     48.80 o
  -2   3  21        9.26       31.40     17.79 o
  -1   3  21       98.27       66.28     24.21 o
   0   3  21        6.21       37.34     19.90 o
   1   3  21      230.89      249.71     22.53 o
   2   3  21      186.16      160.42     38.75 o
   3   3  21      129.58      137.68     51.94 o
   4   3  21        4.63       12.35     36.92 o
   5   3  21        8.18       -8.65     54.75 o
   6   3  21        6.96        3.53     20.87 o
   7   3  21      637.41      735.11     50.30 o
   8   3  21        2.37      -26.11     29.58 o
   9   3  21      505.79      539.20     60.85 o
 -14   4  21      127.20      128.77     29.27 o
 -13   4  21        0.83        3.53     13.31 o
 -12   4  21        8.23       -2.82     12.84 o
 -11   4  21      140.30      171.40     19.53 o
 -10   4  21      369.84      385.05     29.02 o
  -9   4  21       40.80       29.30     17.43 o
  -8   4  21      403.79      388.85     25.65 o
  -7   4  21       70.62       75.78     22.88 o
  -6   4  21      151.03      166.01     28.80 o
  -5   4  21        4.06       33.91     31.59 o
  -4   4  21      384.02      416.60     26.27 o
  -3   4  21      553.31      534.15     30.14 o
  -2   4  21       58.88       83.70     16.53 o
  -1   4  21      701.32      728.46     38.95 o
   0   4  21       29.08       55.09     19.15 o
   1   4  21        8.55       11.31     23.58 o
   2   4  21      842.14      871.91     63.31 o
   3   4  21       34.67       35.16     32.46 o
   4   4  21       93.39       76.57     26.17 o
   5   4  21      139.15      126.41     55.30 o
   6   4  21       63.44       86.23     22.13 o
   7   4  21       53.11       43.88     30.40 o
   8   4  21      351.66      325.33     29.25 o
 -12   5  21       71.77       86.93     18.99 o
 -11   5  21       16.42       31.31     20.50 o
 -10   5  21      298.17      329.16     31.69 o
  -9   5  21       90.14       93.95     17.89 o
  -8   5  21       67.87      100.96     26.06 o
  -7   5  21       46.79       77.16     25.63 o
  -6   5  21       22.43       67.50     38.28 o
  -5   5  21        7.00       14.99     15.94 o
  -4   5  21       21.28       14.54     14.70 o
  -3   5  21      226.55      278.18     25.08 o
  -2   5  21      118.71      111.93     20.45 o
  -1   5  21       58.03       34.98     16.82 o
   0   5  21      318.87      292.74     27.61 o
   1   5  21      123.95       99.42     21.56 o
   2   5  21       45.87       41.47     24.30 o
   3   5  21      253.73      232.32     24.93 o
   4   5  21      117.51      101.12     48.96 o
   5   5  21        9.84      -11.15     11.28 o
   6   5  21      298.81      333.22     41.44 o
   7   5  21      133.20       75.16     41.14 o
 -11   6  21      126.96      144.53     33.20 o
 -10   6  21        0.88       20.20     20.10 o
  -9   6  21        0.45       36.96     20.98 o
  -8   6  21        2.77        0.04     27.22 o
  -7   6  21      101.92      162.63     45.34 o
  -6   6  21       38.05       50.36     17.56 o
  -5   6  21      203.32      242.15     25.91 o
  -4   6  21        0.11       12.79     16.65 o
  -3   6  21        6.29       30.50     18.97 o
  -2   6  21        0.04       27.13     17.44 o
  -1   6  21      826.67      815.70     41.69 o
   0   6  21       16.10        6.81     18.11 o
   1   6  21      250.97      226.84     26.56 o
   2   6  21        0.17      -20.33     23.68 o
   3   6  21      112.86       70.23     23.16 o
   4   6  21       28.02       22.86     12.89 o
   5   6  21      158.35      139.74     24.72 o
  -8   7  21      137.76      191.50     86.99 o
  -7   7  21       69.03      111.63     29.45 o
  -6   7  21      159.50      162.10     39.24 o
  -5   7  21       15.35       44.20     18.79 o
  -4   7  21       11.36      -14.90     14.90 o
  -3   7  21       46.11       36.39     20.18 o
  -2   7  21       21.58        7.90     29.10 o
  -1   7  21       37.73       19.60     54.45 o
   0   7  21      187.90      172.64     28.79 o
   1   7  21       14.91        9.97     44.75 o
   2   7  21        3.86      -16.41     64.15 o
 -14   0  22       35.45       28.31     15.52 o
 -12   0  22      270.23      277.56     23.95 o
 -10   0  22       26.49       46.38     19.34 o
  -8   0  22      118.62      157.34     22.76 o
  -6   0  22      597.10      691.95     29.81 o
  -4   0  22     1468.54     1392.98     42.83 o
  -2   0  22      265.01      302.04     56.72 o
   0   0  22       30.50        1.57     38.57 o
   2   0  22      865.19      758.99     49.43 o
   4   0  22     1587.04     1702.44    116.68 o
   6   0  22        0.80      -10.91     50.38 o
   8   0  22      257.66      312.95    115.43 o
 -15   1  22        0.51        2.99     10.06 o
 -14   1  22       31.19       55.73     12.38 o
 -13   1  22      199.80      178.58     15.64 o
 -12   1  22        0.15       10.02      8.18 o
 -11   1  22      226.45      246.46     16.34 o
 -10   1  22      245.72      253.01     15.59 o
  -9   1  22       88.14      102.74     11.68 o
  -8   1  22       14.92       25.32     11.22 o
  -7   1  22      914.06      921.28     25.01 o
  -6   1  22       68.37       89.80     14.04 o
  -5   1  22      152.32      155.74     14.50 o
  -4   1  22      153.80      192.70     14.06 o
  -3   1  22      539.01      549.79     25.51 o
  -2   1  22      752.26      688.69     36.20 o
  -1   1  22      459.96      422.05     24.21 o
   0   1  22       26.05      -22.17     22.17 o
   1   1  22        1.01      -10.42     26.74 o
   2   1  22      280.26      228.38     26.54 o
   3   1  22      297.76      329.64     32.67 o
   4   1  22       20.71        3.33     41.70 o
   5   1  22      602.81      578.79     53.40 o
   6   1  22       29.56       51.45     20.79 o
   7   1  22       17.68      104.96     76.01 o
   8   1  22        3.85      134.62    152.62 o
   9   1  22       54.04       50.90     44.20 o
 -15   2  22       72.53       65.57     15.58 o
 -14   2  22      182.62      159.22     17.91 o
 -13   2  22      105.45      100.65     15.25 o
 -12   2  22      110.59      155.78     17.40 o
 -11   2  22       15.85       21.56     11.74 o
 -10   2  22        6.94       16.35     12.30 o
  -9   2  22      140.53      156.49     16.77 o
  -8   2  22      134.62      125.66     14.53 o
  -7   2  22       87.74       76.37     12.67 o
  -6   2  22      433.67      459.61     23.50 o
  -5   2  22      465.25      472.18     37.67 o
  -4   2  22       13.80       24.52     23.96 o
  -3   2  22      142.22      176.89     25.18 o
  -2   2  22      397.53      399.91     37.45 o
  -1   2  22        0.92       16.12     26.22 o
   0   2  22       65.70       60.37     28.52 o
   1   2  22      402.85      414.02     41.12 o
   2   2  22        8.94      -32.24     70.14 o
   3   2  22      207.32      167.02     33.66 o
   4   2  22       86.69       87.29     43.00 o
   5   2  22      152.62      181.26     43.15 o
   6   2  22        1.17       11.45     29.18 o
   7   2  22     1023.28     1031.10    159.24 o
   8   2  22       81.74      322.93    116.92 o
   9   2  22        6.08      154.58    183.36 o
 -14   3  22        7.36      -12.11     12.11 o
 -13   3  22        0.02        8.26     16.33 o
 -12   3  22       46.21       78.37     15.88 o
 -11   3  22        2.99       -0.54     13.78 o
 -10   3  22      217.99      240.25     20.08 o
  -9   3  22        6.89       14.86     11.25 o
  -8   3  22        1.26       21.69     10.89 o
  -7   3  22       19.80       44.74     12.47 o
  -6   3  22      513.02      536.83     29.67 o
  -5   3  22       95.70      106.23     32.88 o
  -4   3  22      488.08      624.78     43.00 o
  -3   3  22        0.53       37.06     22.16 o
  -2   3  22      209.65      214.98     20.80 o
  -1   3  22        0.70       19.53     14.81 o
   0   3  22     1079.39     1050.46     51.89 o
   1   3  22        5.15       10.99     19.77 o
   2   3  22      207.21      226.82     29.89 o
   3   3  22        0.03      -12.23     41.38 o
   4   3  22        0.90      -21.89     61.96 o
   5   3  22        1.06       -6.62     57.17 o
   6   3  22      465.76      484.82     72.81 o
   7   3  22       53.38      214.03    104.17 o
   8   3  22      400.28      439.92     79.67 o
 -13   4  22       20.04       32.81     15.53 o
 -12   4  22      102.05      102.36     19.81 o
 -11   4  22      280.68      322.47     24.83 o
 -10   4  22       51.20       51.98     15.89 o
  -9   4  22      276.02      261.88     20.47 o
  -8   4  22       28.79       53.42     16.29 o
  -7   4  22        2.07       32.88     15.08 o
  -6   4  22      111.96       81.82     49.77 o
  -5   4  22      193.55      255.14     31.40 o
  -4   4  22        4.29       49.01     58.31 o
  -3   4  22      341.68      291.87     31.06 o
  -2   4  22       58.17       87.95     26.02 o
  -1   4  22       34.91       49.25     42.27 o
   0   4  22        0.41       -3.84     28.16 o
   1   4  22      363.06      352.32     27.49 o
   2   4  22        1.23       16.71     48.63 o
   3   4  22      210.26      226.60     46.15 o
   4   4  22      115.82      122.17     83.50 o
   5   4  22      221.98      212.76     47.68 o
   6   4  22       95.10       98.61     47.69 o
   7   4  22      365.81      361.87     63.32 o
 -12   5  22        7.59        3.25     16.88 o
 -11   5  22      107.55      115.73     22.76 o
 -10   5  22      208.19      226.31     22.69 o
  -9   5  22       24.51       39.23     17.98 o
  -8   5  22       69.48       74.15     33.11 o
  -7   5  22       71.59       76.10     51.04 o
  -6   5  22       28.89       39.55     24.69 o
  -5   5  22        7.80       22.32     33.17 o
  -4   5  22       69.50       74.82     17.87 o
  -3   5  22      224.48      238.89     37.75 o
  -2   5  22        0.75       12.76     41.08 o
  -1   5  22      274.43      277.90     29.94 o
   0   5  22      124.33      169.26     28.11 o
   1   5  22        1.90        9.05     15.32 o
   2   5  22       12.21      -11.98     27.27 o
   3   5  22      228.28      256.76     59.12 o
   4   5  22        2.65      -14.57     42.91 o
   5   5  22      232.81      217.13     35.13 o
   6   5  22       49.84      -33.33     33.33 o
 -10   6  22       10.37       34.42     27.54 o
  -9   6  22       37.61       51.65     17.65 o
  -8   6  22       91.17       94.92     51.99 o
  -7   6  22        1.48       19.70     50.07 o
  -6   6  22      179.37      215.78     36.15 o
  -5   6  22        1.67       24.55     23.27 o
  -4   6  22      257.00      255.57     28.58 o
  -3   6  22       18.02        5.67     20.66 o
  -2   6  22      241.88      240.14     37.95 o
  -1   6  22      235.52      196.58     36.57 o
   0   6  22      245.08      232.13     33.35 o
   1   6  22        0.09       -7.30     17.31 o
   2   6  22      203.55      225.34     59.01 o
   3   6  22       17.74       32.12     20.34 o
   4   6  22      252.65      210.10     28.01 o
  -6   7  22       23.13       24.27     25.45 o
  -5   7  22       47.03       37.73     19.41 o
  -4   7  22       57.58       68.83     21.20 o
  -3   7  22        3.18       17.18     19.97 o
  -2   7  22       13.02      -19.48     19.48 o
  -1   7  22      228.33      171.05     38.49 o
   0   7  22       49.15       13.52     64.15 o
 -15   0  23       39.10       40.59     17.55 o
 -13   0  23      294.14      302.18     49.26 o
 -11   0  23      102.29      105.41     23.54 o
  -9   0  23       93.94      144.47     22.74 o
  -7   0  23      592.17      712.88     52.93 o
  -5   0  23      136.07      144.89     17.58 o
  -3   0  23     1489.84     1341.65     61.56 o
  -1   0  23      179.26      107.29     41.83 o
   1   0  23      417.95      368.00     32.96 o
   3   0  23      815.52      805.82     52.65 o
   5   0  23      100.87      276.61    119.53 o
   7   0  23      182.76      776.58    190.87 o
   9   0  23       77.36       69.47     20.03 o
 -15   1  23        1.80       -8.97     10.27 o
 -14   1  23      361.81      318.62     37.63 o
 -13   1  23       22.89       15.54      9.97 o
 -12   1  23       75.05       97.44     13.33 o
 -11   1  23       49.22       64.41     13.64 o
 -10   1  23       90.40       86.03     15.87 o
  -9   1  23        2.53       14.52     12.37 o
  -8   1  23      584.97      654.94     27.48 o
  -7   1  23      326.93      338.46     28.47 o
  -6   1  23        6.17       35.16     12.83 o
  -5   1  23      563.00      608.63     23.62 o
  -4   1  23      506.66      457.14     26.25 o
  -3   1  23      444.64      454.20     25.72 o
  -2   1  23      140.57      182.38     20.01 o
  -1   1  23       14.49       -9.59     26.43 o
   0   1  23        1.50      -25.79     25.79 o
   1   1  23      215.59      185.18     33.12 o
   2   1  23      259.01      260.87     33.72 o
   3   1  23        0.26       -5.28     59.51 o
   4   1  23      690.79      595.47     61.01 o
   5   1  23       70.62       82.51     39.85 o
   6   1  23       41.77      320.25    118.25 o
   7   1  23      121.29      248.81    146.65 o
   8   1  23       15.97      255.29    116.29 o
 -14   2  23        0.37        5.35     11.33 o
 -13   2  23       24.10       36.22     13.51 o
 -12   2  23       85.64      108.16     16.38 o
 -11   2  23        4.02        3.47     13.95 o
 -10   2  23      106.55      119.66     15.40 o
  -9   2  23      128.17      168.75     16.61 o
  -8   2  23      212.49      192.94     17.10 o
  -7   2  23      143.30      160.58     15.92 o
  -6   2  23      218.19      229.04     24.84 o
  -5   2  23       59.00       67.74     14.40 o
  -4   2  23      199.18      224.39     21.19 o
  -3   2  23      737.53      726.33     33.78 o
  -2   2  23        3.44       31.73     26.06 o
  -1   2  23       11.86        9.78     50.80 o
   0   2  23      135.06      122.76     51.31 o
   1   2  23        4.07       17.43     54.85 o
   2   2  23       60.75       82.78     73.65 o
   3   2  23       29.66       13.17     32.31 o
   4   2  23      222.88      257.66     78.42 o
   5   2  23       56.88       29.53     46.34 o
   6   2  23      624.26      653.75     68.92 o
   7   2  23      124.74      181.52     77.31 o
   8   2  23        1.41      177.45    114.33 o
 -13   3  23       19.07       32.25     14.43 o
 -12   3  23        2.09       11.46     16.62 o
 -11   3  23       45.06       70.63     15.75 o
 -10   3  23       37.28       41.68     14.23 o
  -9   3  23       17.98        3.73     11.61 o
  -8   3  23        1.99       12.83     11.97 o
  -7   3  23      191.71      224.25     22.17 o
  -6   3  23        4.06       30.19     18.59 o
  -5   3  23      144.20      203.67     22.04 o
  -4   3  23       33.69       50.57     30.51 o
  -3   3  23      169.14      173.64     43.88 o
  -2   3  23       15.60       45.28     31.81 o
  -1   3  23     1564.54     1465.48     49.43 o
   0   3  23        6.98       20.77     20.32 o
   1   3  23      305.60      283.63     49.85 o
   2   3  23        0.03      -32.23     32.23 o
   3   3  23       11.77        4.00     49.50 o
   4   3  23        4.87        9.24     73.57 o
   5   3  23      521.12      628.53    112.01 o
   6   3  23       54.38       40.02     31.98 o
   7   3  23      442.38      446.20     32.30 o
 -12   4  23       43.93       43.88     16.35 o
 -11   4  23      101.37      140.13     19.04 o
 -10   4  23      282.00      286.20     34.67 o
  -9   4  23       21.67       25.86     17.43 o
  -8   4  23       17.16       51.43     21.41 o
  -7   4  23      277.24      282.87     37.56 o
  -6   4  23      259.82      271.76     48.92 o
  -5   4  23        0.07        8.21     22.65 o
  -4   4  23      105.17      128.60     28.92 o
  -3   4  23       66.92       85.63     50.82 o
  -2   4  23        4.55       21.52     30.06 o
  -1   4  23       28.43       33.77     46.34 o
   0   4  23      289.63      319.10     27.44 o
   1   4  23       36.33       33.43     30.98 o
   2   4  23      247.87      221.05     64.61 o
   3   4  23       60.80      114.24     86.65 o
   4   4  23      111.36      189.85     84.85 o
   5   4  23        1.25        5.22     56.70 o
   6   4  23      259.38      287.02     85.71 o
 -11   5  23      109.80      128.89     22.87 o
 -10   5  23       43.11       87.86     21.48 o
  -9   5  23       43.09       62.22     19.57 o
  -8   5  23      285.79      290.34     36.12 o
  -7   5  23       19.05       33.27     44.05 o
  -6   5  23        5.34       69.13     46.31 o
  -5   5  23       86.10      164.11     34.35 o
  -4   5  23      289.33      314.13     29.11 o
  -3   5  23       50.10       99.84     44.25 o
  -2   5  23      120.59      175.77     52.92 o
  -1   5  23       48.32       43.59     25.72 o
   0   5  23        3.35      -28.82     28.82 o
   1   5  23       73.26       10.82     25.86 o
   2   5  23      292.51      337.06     60.11 o
   3   5  23        6.57       40.85     33.65 o
   4   5  23      142.64      163.64     89.15 o
   5   5  23        4.42      -14.87     30.52 o
  -8   6  23        3.09       37.59     41.14 o
  -7   6  23      168.47      194.71     39.11 o
  -6   6  23        2.40       39.34     27.93 o
  -5   6  23       25.26       48.37     18.93 o
  -4   6  23        4.70        1.05     16.07 o
  -3   6  23       85.28      118.88     23.45 o
  -2   6  23       17.43       23.54     20.45 o
  -1   6  23      194.04      149.31     28.82 o
   0   6  23       85.91       67.95     24.70 o
   1   6  23      135.14      135.45     34.16 o
   2   6  23        2.55       -6.90     24.93 o
 -14   0  24      243.71      231.26     45.93 o
 -12   0  24        9.95        7.15     19.77 o
 -10   0  24      725.90      878.37     45.48 o
  -8   0  24      388.22      403.71     28.54 o
  -6   0  24      321.74      350.79     28.88 o
  -4   0  24      271.89      299.51     30.27 o
  -2   0  24       15.45      110.14     86.36 o
   0   0  24      220.41      172.65     55.63 o
   2   0  24      460.95      425.49    125.16 o
   4   0  24      101.33      294.13    137.68 o
   6   0  24      109.10       75.10     21.28 o
   8   0  24       61.08      291.63    179.61 o
 -14   1  24       15.65       27.20     12.67 o
 -13   1  24       77.46       87.46     17.76 o
 -12   1  24       68.63       81.88     21.23 o
 -11   1  24       89.80       95.85     19.15 o
 -10   1  24       17.09       33.45     12.77 o
  -9   1  24      174.83      229.77     18.48 o
  -8   1  24       19.25       33.14     16.09 o
  -7   1  24       19.94       39.92     12.59 o
  -6   1  24      125.91      137.24     19.07 o
  -5   1  24      385.84      420.16     29.63 o
  -4   1  24        0.54       14.19     25.20 o
  -3   1  24      231.20      307.87     24.45 o
  -2   1  24       28.36       25.07     28.04 o
  -1   1  24       44.93       54.18     28.80 o
   0   1  24       52.25       64.01     48.93 o
   1   1  24      227.91      215.78     35.95 o
   2   1  24       28.90      -14.08     39.31 o
   3   1  24      549.92      532.43     45.60 o
   4   1  24      250.35      224.68     77.70 o
   5   1  24        1.05      417.50    124.03 o
   6   1  24      191.33      220.81     97.10 o
   7   1  24      296.17      268.40     82.29 o
   8   1  24       60.20       36.92     25.66 o
 -13   2  24        2.80       12.43     17.22 o
 -12   2  24        0.48        4.16     16.54 o
 -11   2  24       51.48       63.23     14.38 o
 -10   2  24       18.96       35.42     14.61 o
  -9   2  24        0.09       13.98     14.94 o
  -8   2  24        5.33       16.21     11.52 o
  -7   2  24      241.19      276.64     43.34 o
  -6   2  24        1.79       13.14     15.57 o
  -5   2  24      725.97      730.83     63.94 o
  -4   2  24      390.23      388.48     27.06 o
  -3   2  24        1.20       24.23     29.54 o
  -2   2  24       17.10       12.40     17.94 o
  -1   2  24      868.72      854.76     58.06 o
   0   2  24       98.67      117.38     43.74 o
   1   2  24       15.04       20.00     39.08 o
   2   2  24        2.96      -22.15     54.23 o
   3   2  24       98.95      124.01     43.64 o
   4   2  24       42.02      217.16    150.20 o
   5   2  24      442.48      456.97     49.37 o
   6   2  24       35.72      119.97    172.67 o
   7   2  24       10.76       18.27     59.46 o
 -13   3  24        2.74        4.82     18.04 o
 -12   3  24      154.87      161.26     19.34 o
 -11   3  24       50.05       32.49     17.36 o
 -10   3  24        2.17        1.49     18.52 o
  -9   3  24        0.01       14.82     16.23 o
  -8   3  24       80.17      111.86     18.85 o
  -7   3  24        0.73       20.20     14.76 o
  -6   3  24      443.88      451.15     32.92 o
  -5   3  24       13.03       27.33     24.42 o
  -4   3  24      169.74      220.37     41.60 o
  -3   3  24        9.58       21.71     77.63 o
  -2   3  24      931.48      992.55     74.66 o
  -1   3  24        5.31       18.28     67.23 o
   0   3  24       52.02       75.71     18.79 o
   1   3  24       18.07       36.48     85.30 o
   2   3  24        9.16      -21.54     75.46 o
   3   3  24       20.54       12.01     34.66 o
   4   3  24      340.99      322.68     50.28 o
   5   3  24        8.76      -27.12     27.12 o
   6   3  24       66.78      116.90    102.98 o
 -11   4  24      277.79      313.05     36.93 o
 -10   4  24        7.90       12.41     26.72 o
  -9   4  24       25.77       39.35     19.41 o
  -8   4  24       89.90      115.68     23.55 o
  -7   4  24      253.02      335.03     35.97 o
  -6   4  24       83.79       98.43     20.44 o
  -5   4  24       63.24      110.62     29.05 o
  -4   4  24       94.17      167.04     35.05 o
  -3   4  24        0.97       74.98    109.26 o
  -2   4  24        2.31       24.12     30.99 o
  -1   4  24      283.07      293.91     46.05 o
   0   4  24       28.63       43.07     46.31 o
   1   4  24       64.83       78.64     86.83 o
   2   4  24       37.31        1.34     36.53 o
   3   4  24       43.33      121.68    193.87 o
   4   4  24        7.51       32.11    108.89 o
   5   4  24      471.02      554.49     63.50 o
 -10   5  24        8.66       42.01     18.97 o
  -9   5  24      242.74      275.68     29.85 o
  -8   5  24       39.50       64.55     24.56 o
  -7   5  24        3.25       15.62     26.60 o
  -6   5  24       64.07      111.03     33.60 o
  -5   5  24       76.53       94.56     33.43 o
  -4   5  24        3.27        9.31     28.81 o
  -3   5  24        3.14       43.30     50.70 o
  -2   5  24      192.71      233.65     36.51 o
  -1   5  24       33.54      -10.51     26.88 o
   0   5  24      191.41      176.31     57.34 o
   1   5  24      527.20      549.51     47.82 o
   2   5  24       24.20       -3.38     41.44 o
   3   5  24      262.00      330.73     78.68 o
  -6   6  24        0.99        1.81     51.94 o
  -5   6  24       24.31       88.79     33.79 o
  -4   6  24      187.39      174.29     25.95 o
  -3   6  24        7.13        8.93     19.10 o
  -2   6  24       19.99       42.62     33.03 o
  -1   6  24       41.66       45.44     29.41 o
   0   6  24      109.05      126.54     25.62 o
 -13   0  25       63.24       53.56     30.03 o
 -11   0  25       40.19       55.03     29.05 o
  -9   0  25      118.27      177.49     21.44 o
  -7   0  25       35.22       68.28     16.94 o
  -5   0  25      448.50      466.24     64.46 o
  -3   0  25      241.47      111.36     92.00 o
  -1   0  25       13.35        3.13     91.37 o
   1   0  25      852.28      726.51    155.20 o
   3   0  25       68.07      225.92    145.19 o
   5   0  25        7.71      412.35    180.24 o
   7   0  25      146.39      139.56     25.66 o
 -13   1  25       32.07       43.77     13.90 o
 -12   1  25       88.59       86.84     18.29 o
 -11   1  25        8.00        9.45     12.43 o
 -10   1  25      298.02      319.17     28.53 o
  -9   1  25        0.85        7.21     11.77 o
  -8   1  25       32.54       29.27     13.03 o
  -7   1  25       52.31       77.49     17.72 o
  -6   1  25       93.46      134.83     19.38 o
  -5   1  25        2.06       -5.67     33.33 o
  -4   1  25      196.59      217.96     44.11 o
  -3   1  25       93.36      108.34     47.96 o
  -2   1  25      206.07      162.03     30.85 o
  -1   1  25      116.52       76.15     37.57 o
   0   1  25       70.20       62.17     56.89 o
   1   1  25       67.98       36.70     50.65 o
   2   1  25      185.11      154.25     73.22 o
   3   1  25      323.00      423.28    108.92 o
   4   1  25        0.53      337.07    134.83 o
   5   1  25       20.31      376.03    134.21 o
   6   1  25      400.88      402.77     91.82 o
 -13   2  25       42.96       49.69     24.54 o
 -12   2  25       55.56      105.90     18.70 o
 -11   2  25       24.32       52.67     16.72 o
 -10   2  25       14.46       24.26     14.00 o
  -9   2  25       58.83       78.59     17.81 o
  -8   2  25      368.55      461.27     32.67 o
  -7   2  25        0.45       43.52     20.38 o
  -6   2  25      367.49      396.04     28.08 o
  -5   2  25      143.60      181.97     31.15 o
  -4   2  25      220.67      246.78     23.54 o
  -3   2  25        1.85        6.55     15.45 o
  -2   2  25      335.56      404.25     62.24 o
  -1   2  25      231.48      205.64     52.73 o
   0   2  25       36.88       27.48     52.79 o
   1   2  25       53.23       30.70     57.67 o
   2   2  25      187.79      226.96     99.45 o
   3   2  25        7.20      397.35    246.23 o
   4   2  25      277.44      337.88    196.51 o
   5   2  25       37.34      -12.42     41.30 o
   6   2  25        0.84      346.21    125.73 o
 -12   3  25       36.11       52.30     18.66 o
 -11   3  25       45.19       69.00     15.97 o
 -10   3  25        0.04       19.91     16.44 o
  -9   3  25       55.62       98.65     20.29 o
  -8   3  25        0.01       -0.93     16.35 o
  -7   3  25      319.57      393.47     42.49 o
  -6   3  25        0.02       37.11     27.68 o
  -5   3  25      362.76      369.94     43.68 o
  -4   3  25       19.11       13.27     33.06 o
  -3   3  25      582.74      573.58     93.72 o
  -2   3  25        2.65       46.06     61.30 o
  -1   3  25      116.79      171.88     59.08 o
   0   3  25        1.83       14.40     92.93 o
   1   3  25        0.44       12.62    168.17 o
   2   3  25      120.64       -9.50     39.75 o
   3   3  25      272.46      297.74     47.16 o
   4   3  25        6.04       31.52    145.92 o
   5   3  25       47.03      345.10    135.46 o
 -10   4  25       38.96       57.53     20.81 o
  -9   4  25       19.86       36.04     17.20 o
  -8   4  25      175.38      222.23     34.07 o
  -7   4  25       11.40       35.31     37.03 o
  -6   4  25       28.43       45.55     21.36 o
  -5   4  25       16.50       30.82     45.06 o
  -4   4  25       53.43       71.06     35.64 o
  -3   4  25       46.78      -14.68     33.63 o
  -2   4  25      237.92      295.77    117.34 o
  -1   4  25      146.95      154.00     83.18 o
   0   4  25      174.86      168.20     43.04 o
   1   4  25      223.40      241.74    115.52 o
   2   4  25      258.79      244.78     96.62 o
   3   4  25        3.12      -20.89     98.18 o
   4   4  25      129.75      174.49    124.60 o
  -8   5  25        3.26       11.60     22.19 o
  -7   5  25       17.87       34.91     18.99 o
  -6   5  25       39.17       66.55     30.82 o
  -5   5  25       15.90       69.26     33.03 o
  -4   5  25       24.83       18.77     36.61 o
  -3   5  25       52.89       50.36     19.11 o
  -2   5  25       13.99       13.21     19.58 o
  -1   5  25      146.87      112.39     54.05 o
   0   5  25      335.53      370.98     44.84 o
   1   5  25       38.42       68.05     66.24 o
 -12   0  26      399.45      433.08    142.69 o
 -10   0  26       55.27       88.75     28.56 o
  -8   0  26        2.42        6.48     20.75 o
  -6   0  26      308.73      375.43    108.27 o
  -4   0  26       73.60       51.94     94.50 o
  -2   0  26       77.01       73.22    102.01 o
   0   0  26      697.18      831.65    175.85 o
   2   0  26       32.12      193.38    162.09 o
   4   0  26       58.78      370.42    171.47 o
 -12   1  26       11.62       35.94     14.40 o
 -11   1  26      117.79      148.44     18.52 o
 -10   1  26        2.84        1.09     13.09 o
  -9   1  26        0.26       10.13     12.94 o
  -8   1  26      170.40      215.43     19.62 o
  -7   1  26       11.33       52.99     34.14 o
  -6   1  26       62.41       75.17     25.92 o
  -5   1  26       78.73      155.59     36.22 o
  -4   1  26      120.15      168.07     51.40 o
  -3   1  26       19.50       45.92     37.85 o
  -2   1  26       88.02       95.60     53.07 o
  -1   1  26      340.76      299.32     94.33 o
   0   1  26       79.72       59.95     72.69 o
   1   1  26       93.81      125.14    106.49 o
   2   1  26       28.01      299.16    120.44 o
   3   1  26       16.47      284.38    134.95 o
   4   1  26        9.05       75.30    158.33 o
   5   1  26      442.77      808.51    156.30 o
 -12   2  26       15.09       27.67     39.09 o
 -11   2  26       23.96       37.84     15.15 o
 -10   2  26        2.00        1.29     15.90 o
  -9   2  26      107.28      137.37     21.72 o
  -8   2  26        3.23        7.96     14.79 o
  -7   2  26      186.45      187.77     45.51 o
  -6   2  26       72.85       89.05     25.11 o
  -5   2  26      227.33      215.94     46.42 o
  -4   2  26        0.37       34.40     25.65 o
  -3   2  26      246.58      288.52     58.97 o
  -2   2  26      184.47      165.79     36.74 o
  -1   2  26      141.50      118.57     82.67 o
   0   2  26       89.75      184.85    113.92 o
   1   2  26      198.74      274.02    160.01 o
   2   2  26       10.62      -16.12     69.15 o
   3   2  26      274.23      309.11    171.82 o
   4   2  26       84.23       84.16    107.00 o
   5   2  26        6.89       39.95    110.05 o
 -11   3  26        1.52       27.40     22.57 o
 -10   3  26      106.88      125.40     24.93 o
  -9   3  26        1.26       42.42     18.91 o
  -8   3  26      399.36      442.87     41.49 o
  -7   3  26       16.28       36.81     38.75 o
  -6   3  26       50.51       95.81     42.82 o
  -5   3  26        2.72       11.79     17.80 o
  -4   3  26      375.28      331.61     40.01 o
  -3   3  26        6.82       12.84     89.42 o
  -2   3  26      258.68      252.17    129.63 o
  -1   3  26        4.41      -65.08     65.08 o
   0   3  26      182.72       70.07     52.88 o
   1   3  26        2.22      229.69    285.03 o
   2   3  26       93.17      311.42    270.95 o
   3   3  26        2.79       15.54     74.22 o
   4   3  26       11.49      291.11    166.44 o
  -9   4  26      121.31      145.75     23.84 o
  -8   4  26        3.85       -1.00     21.38 o
  -7   4  26       75.81      122.21     29.99 o
  -6   4  26        6.71       31.44     19.03 o
  -5   4  26      155.93      147.26     23.81 o
  -4   4  26       15.24       17.49     34.62 o
  -3   4  26       30.04       42.20     38.02 o
  -2   4  26      269.09      273.91     62.33 o
  -1   4  26      100.79      129.32     93.89 o
   0   4  26       60.98       93.15    133.46 o
   1   4  26      251.43      311.46    133.87 o
   2   4  26        0.80      180.05    219.63 o
  -6   5  26       11.16        5.37     30.78 o
  -5   5  26       34.46       80.11     37.86 o
  -4   5  26        1.35        3.48     33.79 o
  -3   5  26        2.70       -9.30     62.27 o
  -2   5  26      252.71      267.54     40.79 o
  -1   5  26      132.07      170.02     44.45 o
 -11   0  27        1.92       18.31     39.11 o
  -9   0  27       19.54       28.54     25.41 o
  -7   0  27      176.86      264.09    130.17 o
  -5   0  27       98.25      163.96    136.43 o
  -3   0  27       57.41      237.18    140.81 o
  -1   0  27      504.13     1038.10    217.78 o
   1   0  27       49.19      182.11    176.48 o
   3   0  27      325.74      402.96    180.24 o
 -11   1  27        2.21       32.85     14.99 o
 -10   1  27        3.32       20.03     13.69 o
  -9   1  27       26.68       36.11     15.42 o
  -8   1  27       93.69      127.41     26.77 o
  -7   1  27       55.22       79.39     26.83 o
  -6   1  27       64.59       66.40     24.23 o
  -5   1  27       30.01       56.97     76.26 o
  -4   1  27        0.38       51.07     98.90 o
  -3   1  27       48.19       77.67     63.26 o
  -2   1  27      422.86      410.28    167.01 o
  -1   1  27        6.62       28.71     78.34 o
   0   1  27      129.36      358.70    123.21 o
   1   1  27       84.34      368.99    198.04 o
   2   1  27       30.52      229.80    126.57 o
   3   1  27        8.43      173.88    110.81 o
   4   1  27      159.41      367.11    137.84 o
 -10   2  27      211.52      245.49     29.35 o
  -9   2  27       26.94       63.80     19.55 o
  -8   2  27        9.82       23.71     21.41 o
  -7   2  27        6.69       -7.94     26.86 o
  -6   2  27      139.55      136.82     24.93 o
  -5   2  27       20.92       27.23     37.66 o
  -4   2  27      114.39      116.22     86.53 o
  -3   2  27      218.85      351.91    112.00 o
  -2   2  27       23.71       12.79     77.36 o
  -1   2  27       37.76       53.82     71.25 o
   0   2  27      169.02      248.76    102.72 o
   1   2  27       13.31      -36.73    110.82 o
   2   2  27       71.38       61.26     76.08 o
   3   2  27       23.92       16.38    126.87 o
  -9   3  27      260.90      316.08     38.02 o
  -8   3  27       94.99      151.67     29.99 o
  -7   3  27       24.43       89.46     45.71 o
  -6   3  27       54.43      105.09     28.92 o
  -5   3  27      288.81      359.91     57.13 o
  -4   3  27       23.42       22.57     20.58 o
  -3   3  27      339.67      337.82    105.59 o
  -2   3  27       30.44       13.26    108.14 o
  -1   3  27        8.80       19.22     88.17 o
   0   3  27       21.32       38.86    100.87 o
   1   3  27      278.94      228.27    104.53 o
   2   3  27        2.97      -34.46    127.00 o
  -7   4  27       13.98       41.44     20.13 o
  -6   4  27      101.01      122.45     23.58 o
  -5   4  27       17.90       62.22     27.37 o
  -4   4  27       53.01      104.80     52.89 o
  -3   4  27       95.95      166.22     90.17 o
  -2   4  27       37.62       56.32     84.82 o
  -1   4  27       13.70       11.14    111.53 o
   0   4  27      174.47      512.72    176.48 o
 -10   0  28        8.98       -8.32     23.59 o
  -8   0  28      106.27      236.56    127.04 o
  -6   0  28        1.76      -70.72    105.14 o
  -4   0  28      136.13      288.50    158.33 o
  -2   0  28      580.05      884.84    219.04 o
   0   0  28        0.95      149.57    165.84 o
   2   0  28      381.92      499.34    189.62 o
 -10   1  28       58.55       82.94     71.62 o
  -9   1  28        7.73       12.10     20.04 o
  -8   1  28       11.89       18.94     19.96 o
  -7   1  28       47.60      144.24     33.05 o
  -6   1  28        1.11        7.51     81.42 o
  -5   1  28        0.13       75.04     97.36 o
  -4   1  28       50.97       88.02    103.42 o
  -3   1  28      359.11      679.73    169.28 o
  -2   1  28        1.62       63.27    111.59 o
  -1   1  28      153.57      211.99    155.48 o
   0   1  28      124.27      159.22    113.59 o
   1   1  28        0.89      128.75    111.56 o
   2   1  28       20.93      161.69    121.62 o
  -9   2  28       52.88      102.40     32.95 o
  -8   2  28       42.69      107.42     24.84 o
  -7   2  28      154.79      237.62     41.69 o
  -6   2  28       80.82      143.23     39.46 o
  -5   2  28       91.79      208.57     99.74 o
  -4   2  28       82.14      172.51     95.22 o
  -3   2  28       49.28       43.73     54.56 o
  -2   2  28       28.15       58.32     97.81 o
  -1   2  28        9.38       17.49     90.28 o
   0   2  28        0.14      -27.11    113.52 o
   1   2  28       10.07      -48.19     48.19 o
  -7   3  28        0.71       65.78     45.60 o
  -6   3  28      303.05      378.60     73.53 o
  -5   3  28       21.76       54.87     39.23 o
  -4   3  28      222.18      505.73    105.29 o
  -3   3  28        6.04       22.49     98.82 o
  -2   3  28       67.21       42.42    100.17 o
  -1   3  28        1.09      152.41     99.54 o
   0   3  28      359.51      292.88     60.70 o
  -7   0  29       53.14      207.15    130.80 o
  -5   0  29      192.25      526.88    168.34 o
  -3   0  29      398.30      779.08    186.49 o
  -1   0  29        5.25      217.16    150.82 o
  -7   1  29       23.03      170.16     89.59 o
  -6   1  29       82.68      319.62     96.90 o
  -5   1  29       38.10      214.36    178.64 o
  -4   1  29      141.76      322.48    103.71 o
  -3   1  29       15.79      131.76    100.73 o
  -2   1  29       89.03      355.09    117.79 o
  -1   1  29       52.22      321.24    126.45 o
   0   1  29       22.67      298.86    130.74 o
  -6   2  29      133.05      254.21     68.25 o
  -5   2  29       20.14       75.95    102.11 o
  -4   2  29       26.14      251.27     98.62 o
  -3   2  29       31.52       -0.73    101.64 o
  -2   2  29       18.50      -36.58     80.16 o
 
